# Supplementary material for: Feasibility of Using Microsoft Kinect to Assess Upper Limb Movement in Type III Spinal Muscular Atrophy Patients
Source: PLoS One. 2017 Jan 25;12(1):e0170472. doi: 10.1371/journal.pone.0170472 (PMC5266257; doi:10.1371/journal.pone.0170472)
Supplement: S1 Code — (ZIP) [file pone.0170472.s002.zip]

Archive with 31 entries (23 files):
- S1_Code/
- S1_Code/1_dataPreprocessing.R
- S1_Code/COPYING.LESSER.txt
- S1_Code/COPYING.txt
- S1_Code/CopyRight.txt
- S1_Code/extractFeatures.py
- S1_Code/extractTimeFeatures.py
- S1_Code/README.txt
- S1_Code/readSMNData.py
- S1_Code/smart_source/
- S1_Code/smart_source/com.roche.smart/
- S1_Code/smart_source/com.roche.smart/src/
- S1_Code/smart_source/com.roche.smart/src/com/
- S1_Code/smart_source/com.roche.smart/src/com/roche/
- S1_Code/smart_source/com.roche.smart/src/com/roche/smart/
- S1_Code/smart_source/com.roche.smart/src/com/roche/smart/MotionAnalysis/
- S1_Code/smart_source/com.roche.smart/src/com/roche/smart/MotionAnalysis/EndPage.java
- S1_Code/smart_source/com.roche.smart/src/com/roche/smart/MotionAnalysis/ExerPage.java
- S1_Code/smart_source/com.roche.smart/src/com/roche/smart/MotionAnalysis/GlobalVariables.java
- S1_Code/smart_source/com.roche.smart/src/com/roche/smart/MotionAnalysis/KeyActions.java
- S1_Code/smart_source/com.roche.smart/src/com/roche/smart/MotionAnalysis/LoadResource.java
- S1_Code/smart_source/com.roche.smart/src/com/roche/smart/MotionAnalysis/Model.java
- S1_Code/smart_source/com.roche.smart/src/com/roche/smart/MotionAnalysis/MotionAnalysisApp.java
- S1_Code/smart_source/com.roche.smart/src/com/roche/smart/MotionAnalysis/MotionAnalysisViewer.java
- S1_Code/smart_source/com.roche.smart/src/com/roche/smart/MotionAnalysis/ObjectItem.java
- S1_Code/smart_source/com.roche.smart/src/com/roche/smart/MotionAnalysis/ObjectManager.java
- S1_Code/smart_source/com.roche.smart/src/com/roche/smart/MotionAnalysis/Performeter.java
- S1_Code/smart_source/com.roche.smart/src/com/roche/smart/MotionAnalysis/PrepPage.java
- S1_Code/smart_source/com.roche.smart/src/com/roche/smart/MotionAnalysis/U.java
- S1_Code/smart_source/com.roche.smart/src/com/roche/smart/MotionAnalysis/UserManager.java
- S1_Code/StatisticalAnalysis.Rmd
