# Supplementary material for: Feasibility of Using Microsoft Kinect to Assess Upper Limb Movement in Type III Spinal Muscular Atrophy Patients
Source: PLoS One. 2017 Jan 25;12(1):e0170472. doi: 10.1371/journal.pone.0170472 (PMC5266257; doi:10.1371/journal.pone.0170472)
Supplement: S1 Code — (ZIP) [file pone.0170472.s002.zip › S1_Code/1_dataPreprocessing.R]

# '''
# /*****************************************************************************
# * (c) Copyright 2016-2017 F.Hoffmann-La Roche AG                             *
# * Contact: xing.chen@Roche.com.                      *
# *                                                                            *
# * This file is part of SMART. SMART is free software: you can        *
# * redistribute it and/or modify it under the terms of the GNU Lesser         *
# * General Public License as published by the Free Software Foundation,       *
# * either version 3 of the License, or (at your option) any later version.    *
# *                                                                            *
# * SMART is distributed in the hope that it will be useful, but           *
# * WITHOUT ANY WARRANTY; without even the implied warranty of                 *
# * MERCHANTABILITY or FITNESS FOR A PARTICULAR PURPOSE.  See the GNU          *
# * Lesser General Public License for more details. You should have            *
# * received a copy of the GNU Lesser General Public License along with        *
# * SMART. If not, see <http://www.gnu.org/licenses/>.                     *
# *****************************************************************************/
# '''


#
# Data set preparation
#

library(reshape2)
library(plyr)
library(openxlsx)

datapath<-'../data_for_submission/'

# load clinical data and add VISIT for patients
cldata<-read.csv(paste0(datapath,'clinical_data.csv'),stringsAsFactors=FALSE)
visits<-unique(cldata[,c('ID','VISIT','DATE','CLASS')])
rownames(visits) <- paste(visits$ID,visits$DATE)


### KINECT DATA
kinect<-read.delim(paste0(datapath,'full_features_class.txt'),stringsAsFactors=FALSE)

# delete wrong entry 1027_2014.07.10 (no real game)
kinect<-kinect[-grep('1027_2014.07.10',kinect$name),]

# separate visit date and time
kinect<-data.frame(colsplit(kinect$name, "_", c("ID","DATE","TIME")),
                   CLASS=kinect$class,kinect[,-which(colnames(kinect)%in%c('name','class'))])
#kinect<-cbind(subject=kinect[,1],colsplit(kinect$date, "_", c("DATE","TIME")),kinect[,3:ncol(kinect)])
# TODO: Check again for correct formatting
kinect$DATE<-gsub("\\.", "/", kinect$DATE)
kinect$DATE<-as.Date(kinect$DATE,"%Y/%m/%d")

kinect$VISIT <- visits[paste(kinect$ID,kinect$DATE),'VISIT']

# as some 4th visit data are missing in clinical data
kinect$VISIT[is.na(kinect$VISIT) & kinect$DATE > as.Date('2015-01-01')] <- 4
kinect$VISIT[kinect$DATE==as.Date('2014-12-18') & kinect$ID==1035] <- 3
kinect$VISIT[kinect$DATE==as.Date('2014-12-18') & kinect$ID==1039] <- 3


# add replicate counter
kinect$REP <- paste0(kinect$ID,'_',kinect$VISIT)
kinect <- kinect[order(kinect$REP),]
kinect$REP <- unlist(sapply(table(kinect$REP),function(x){1:x}))

# get measures, patients and controls
covariatesKINECT<-c('ID','VISIT','REP','DATE','TIME','CLASS')

# order columns
kinect<-kinect[,c(covariatesKINECT,setdiff(colnames(kinect),covariatesKINECT))]
# remove invalid entries not from clinical visits
kinect <- kinect[!is.na(kinect$VISIT),]

save(kinect,file=paste0(datapath,'kinect.RData'))
#write.csv(kinect,file=paste0(datapath,'kinect.csv'),row.names=FALSE)


### KINECT DATA first round
kinectR1<-read.delim('\\\\bedastats/data0/siebourj/projects/BE29037_SMA-Kinect/data/Kinect/features_class_firstRound.txt',stringsAsFactors=FALSE)

# delete wrong entry 1027_2014.07.10 (no real game)
kinectR1<-kinectR1[-grep('1027_2014.07.10',kinectR1$name),]

# separate visit date and time
kinectR1<-data.frame(colsplit(kinectR1$name, "_", c("ID","DATE","TIME")),
                   CLASS=kinectR1$class,kinectR1[,-which(colnames(kinectR1)%in%c('name','class'))])
#kinectR1<-cbind(subject=kinectR1[,1],colsplit(kinectR1$date, "_", c("DATE","TIME")),kinectR1[,3:ncol(kinectR1)])
# TODO: Check again for correct formatting
kinectR1$DATE<-gsub("\\.", "/", kinectR1$DATE)
kinectR1$DATE<-as.Date(kinectR1$DATE,"%Y/%m/%d")

kinectR1$VISIT <- visits[paste(kinectR1$ID,kinectR1$DATE),'VISIT']

# as some 4th visit data are missing in clinical data
kinectR1$VISIT[is.na(kinectR1$VISIT) & kinectR1$DATE > as.Date('2015-01-01')] <- 4
kinectR1$VISIT[kinectR1$DATE==as.Date('2014-12-18') & kinectR1$ID==1035] <- 3
kinectR1$VISIT[kinectR1$DATE==as.Date('2014-12-18') & kinectR1$ID==1039] <- 3


# add replicate counter
kinectR1$REP <- paste0(kinectR1$ID,'_',kinectR1$VISIT)
kinectR1 <- kinectR1[order(kinectR1$REP),]
kinectR1$REP <- unlist(sapply(table(kinectR1$REP),function(x){1:x}))

# get measures, patients and controls
covariateskinectR1<-c('ID','VISIT','REP','DATE','TIME','CLASS')

# order columns
kinectR1<-kinectR1[,c(covariateskinectR1,setdiff(colnames(kinectR1),covariateskinectR1))]
# remove invalid entries not from clinical visits
kinectR1 <- kinectR1[!is.na(kinectR1$VISIT),]

save(kinectR1,file=paste0(datapath,'kinectR1.RData'))
#write.csv(kinectR1,file=paste0(datapath,'kinectR1.csv'),row.names=FALSE)


### KINECT DATA second round
kinectR2<-read.delim('\\\\bedastats/data0/siebourj/projects/BE29037_SMA-Kinect/data/Kinect/features_class_secondRound.txt', stringsAsFactors=FALSE)


# delete wrong entry 1027_2014.07.10 (no real game)
kinectR2<-kinectR2[-grep('1027_2014.07.10',kinectR2$name),]

# separate visit date and time
kinectR2<-data.frame(colsplit(kinectR2$name, "_", c("ID","DATE","TIME")),
                   CLASS=kinectR2$class,kinectR2[,-which(colnames(kinectR2)%in%c('name','class'))])
#kinectR2<-cbind(subject=kinectR2[,1],colsplit(kinectR2$date, "_", c("DATE","TIME")),kinectR2[,3:ncol(kinectR2)])
# TODO: Check again for correct formatting
kinectR2$DATE<-gsub("\\.", "/", kinectR2$DATE)
kinectR2$DATE<-as.Date(kinectR2$DATE,"%Y/%m/%d")

kinectR2$VISIT <- visits[paste(kinectR2$ID,kinectR2$DATE),'VISIT']

# as some 4th visit data are missing in clinical data
kinectR2$VISIT[is.na(kinectR2$VISIT) & kinectR2$DATE > as.Date('2015-01-01')] <- 4
kinectR2$VISIT[kinectR2$DATE==as.Date('2014-12-18') & kinectR2$ID==1035] <- 3
kinectR2$VISIT[kinectR2$DATE==as.Date('2014-12-18') & kinectR2$ID==1039] <- 3


# add replicate counter
kinectR2$REP <- paste0(kinectR2$ID,'_',kinectR2$VISIT)
kinectR2 <- kinectR2[order(kinectR2$REP),]
kinectR2$REP <- unlist(sapply(table(kinectR2$REP),function(x){1:x}))

# get measures, patients and controls
covariateskinectR2<-c('ID','VISIT','REP','DATE','TIME','CLASS')

# order columns
kinectR2<-kinectR2[,c(covariateskinectR2,setdiff(colnames(kinectR2),covariateskinectR2))]
# remove invalid entries not from clinical visits
kinectR2 <- kinectR2[!is.na(kinectR2$VISIT),]

save(kinectR2,file=paste0(datapath,'kinectR2.RData'))
#write.csv(kinectR2,file=paste0(datapath,'kinectR2.csv'),row.names=FALSE)


### KINECT DATA cut first obj
kinectTrim<-read.delim('\\\\bedastats/data0/siebourj/projects/BE29037_SMA-Kinect/data/Kinect/features_class_noFirst.txt', stringsAsFactors=FALSE)


# delete wrong entry 1027_2014.07.10 (no real game)
kinectTrim<-kinectTrim[-grep('1027_2014.07.10',kinectTrim$name),]

# separate visit date and time
kinectTrim<-data.frame(colsplit(kinectTrim$name, "_", c("ID","DATE","TIME")),
                     CLASS=kinectTrim$class,kinectTrim[,-which(colnames(kinectTrim)%in%c('name','class'))])
#kinectTrim<-cbind(subject=kinectTrim[,1],colsplit(kinectTrim$date, "_", c("DATE","TIME")),kinectTrim[,3:ncol(kinectTrim)])
# TODO: Check again for correct formatting
kinectTrim$DATE<-gsub("\\.", "/", kinectTrim$DATE)
kinectTrim$DATE<-as.Date(kinectTrim$DATE,"%Y/%m/%d")

kinectTrim$VISIT <- visits[paste(kinectTrim$ID,kinectTrim$DATE),'VISIT']

# as some 4th visit data are missing in clinical data
kinectTrim$VISIT[is.na(kinectTrim$VISIT) & kinectTrim$DATE > as.Date('2015-01-01')] <- 4
kinectTrim$VISIT[kinectTrim$DATE==as.Date('2014-12-18') & kinectTrim$ID==1035] <- 3
kinectTrim$VISIT[kinectTrim$DATE==as.Date('2014-12-18') & kinectTrim$ID==1039] <- 3


# add replicate counter
kinectTrim$REP <- paste0(kinectTrim$ID,'_',kinectTrim$VISIT)
kinectTrim <- kinectTrim[order(kinectTrim$REP),]
kinectTrim$REP <- unlist(sapply(table(kinectTrim$REP),function(x){1:x}))

# get measures, patients and controls
covariateskinectTrim<-c('ID','VISIT','REP','DATE','TIME','CLASS')

# order columns
kinectTrim<-kinectTrim[,c(covariateskinectTrim,setdiff(colnames(kinectTrim),covariateskinectTrim))]
# remove invalid entries not from clinical visits
kinectTrim <- kinectTrim[!is.na(kinectTrim$VISIT),]

save(kinectTrim,file=paste0(datapath,'kinectTrim.RData'))
#write.csv(kinectTrim,file=paste0(datapath,'kinectTrim.csv'),row.names=FALSE)
