# Supplementary material for: Feasibility of Using Microsoft Kinect to Assess Upper Limb Movement in Type III Spinal Muscular Atrophy Patients
Source: PLoS One. 2017 Jan 25;12(1):e0170472. doi: 10.1371/journal.pone.0170472 (PMC5266257; doi:10.1371/journal.pone.0170472)
Supplement: S1 Code — (ZIP) [file pone.0170472.s002.zip › S1_Code/extractFeatures.py]

'''
/*****************************************************************************
* (c) Copyright 2016-2017 F.Hoffmann-La Roche AG                             *
* Contact: xing.chen@Roche.com.                      *
*                                                                            *
* This file is part of SMART. SMART is free software: you can        *
* redistribute it and/or modify it under the terms of the GNU Lesser         *
* General Public License as published by the Free Software Foundation,       *
* either version 3 of the License, or (at your option) any later version.    *
*                                                                            *
* SMART is distributed in the hope that it will be useful, but           *
* WITHOUT ANY WARRANTY; without even the implied warranty of                 *
* MERCHANTABILITY or FITNESS FOR A PARTICULAR PURPOSE.  See the GNU          *
* Lesser General Public License for more details. You should have            *
* received a copy of the GNU Lesser General Public License along with        *
* SMART. If not, see <http://www.gnu.org/licenses/>.                     *
*****************************************************************************/
'''

'''
Created on 24.08.2014

Input: analysis folder path of SMN data (output of readSMNData)
Output: number of extracted features

The second step of SMN data analysis.
Features are extracted from analysis files, and put into three files in the same folder:
features.txt
features_class.txt for SVM analysis
normalized_features.txt

@author: chenx68
'''

import os
import pandas as pd
import matplotlib.pyplot as plt
import numpy as np
import getpass
from scipy import stats

def extractFeatures(path_analysis='C:\\Users\\' + getpass.getuser() + '\\Google Drive\\Data_unencrypted\\Analysis'):
    
    # get arm and shoulder lengths
    arm_shoulder_length = pd.read_csv(path_analysis+'\\Arm_Shoulder_Length.txt', sep='\t')
    
    cnt = 0
    features = []
    # angles for objects position in the task, used for reachable area calculation
    angles = [45,30,30,30]
    
    for each_file in os.listdir(path_analysis):
        # find only data file starting with subject subject_id
        if str(each_file).find('10') == -1:
            continue
        
        print each_file
        
        # get arm and shoulder lengths
        subject_id = each_file[0:4]
        index = [subject for subject in arm_shoulder_length['subject'] if subject_id in subject]
        arm_length =  arm_shoulder_length[arm_shoulder_length['subject'].isin(index)]['arm length (m)'].mean()
    
        data_full = pd.read_csv(path_analysis + '\\' + each_file, sep = '\t')
        
        # histogram of elbow angle
        series_elbow_angle = pd.Series((data_full[data_full['object'].isin([0,1,2,3,4])]['RightElbowAngle'].
                                        append(data_full[data_full['object'].isin([5,6,7,8,9])]['LeftElbowAngle']).
                                        append(data_full[data_full['object'].isin([10,11,12,13,14])]['RightElbowAngle']).
                                        append(data_full[data_full['object'].isin([15,16,17,18,19])]['LeftElbowAngle'])))
        count_elbow_angle, division_elbow_angle = np.histogram(series_elbow_angle, np.arange(0,190,10))
        
        series_elbow_angle_not_used = pd.Series((data_full[data_full['object'].isin([0,1,2,3,4])]['LeftElbowAngle'].
                                        append(data_full[data_full['object'].isin([5,6,7,8,9])]['RightElbowAngle']).
                                        append(data_full[data_full['object'].isin([10,11,12,13,14])]['LeftElbowAngle']).
                                        append(data_full[data_full['object'].isin([15,16,17,18,19])]['RightElbowAngle'])))
        count_elbow_angle_not_used, division_elbow_angle_not_used = np.histogram(series_elbow_angle_not_used, np.arange(0,190,10))
        
        
        # histogram of velocity
        series_velocity = pd.Series((data_full[data_full['object'].isin([0,1,2,3,4])]['RightHand-V (m/s)'].
                                        append(data_full[data_full['object'].isin([5,6,7,8,9])]['LeftHand-V (m/s)']).
                                        append(data_full[data_full['object'].isin([10,11,12,13,14])]['RightHand-V (m/s)']).
                                        append(data_full[data_full['object'].isin([15,16,17,18,19])]['LeftHand-V (m/s)'])))
        count_velocity, division_velocity = np.histogram(series_velocity, np.arange(0,2,0.5))
        threshold = series_velocity.median() + series_velocity.std() * 5
#         print threshold, series_velocity.median(), series_velocity.std()
        for each_velocity in series_velocity:
            if each_velocity > threshold:
                each_velocity = threshold
        
        series_velocity_not_used = pd.Series((data_full[data_full['object'].isin([0,1,2,3,4])]['LeftHand-V (m/s)'].
                                        append(data_full[data_full['object'].isin([5,6,7,8,9])]['RightHand-V (m/s)']).
                                        append(data_full[data_full['object'].isin([10,11,12,13,14])]['LeftHand-V (m/s)']).
                                        append(data_full[data_full['object'].isin([15,16,17,18,19])]['RightHand-V (m/s)'])))
        count_velocity_not_used, division_velocity_not_used = np.histogram(series_velocity_not_used, np.arange(0,2,0.5))
        
        # angular velocity
        series_angular_polar_velocity = pd.Series((data_full[data_full['object'].isin([0,1,2,3,4])]['RightHand-AngularPolarV (r/ms)'].
                                        append(data_full[data_full['object'].isin([5,6,7,8,9])]['LeftHand-AngularPolarV (r/ms)']).
                                        append(data_full[data_full['object'].isin([10,11,12,13,14])]['RightHand-AngularPolarV (r/ms)']).
                                        append(data_full[data_full['object'].isin([15,16,17,18,19])]['LeftHand-AngularPolarV (r/ms)'])))
        threshold = series_angular_polar_velocity.median() + series_angular_polar_velocity.std() * 5
        for each_velocity in series_angular_polar_velocity:
            if each_velocity > threshold:
                each_velocity = threshold
                
        series_angular_azimuth_velocity = pd.Series((data_full[data_full['object'].isin([0,1,2,3,4])]['RightHand-AngularAzimuthV (r/ms)'].
                                        append(data_full[data_full['object'].isin([5,6,7,8,9])]['LeftHand-AngularAzimuthV (r/ms)']).
                                        append(data_full[data_full['object'].isin([10,11,12,13,14])]['RightHand-AngularAzimuthV (r/ms)']).
                                        append(data_full[data_full['object'].isin([15,16,17,18,19])]['LeftHand-AngularAzimuthV (r/ms)'])))
        threshold = series_angular_azimuth_velocity.median() + series_angular_azimuth_velocity.std() * 5
        for each_velocity in series_angular_azimuth_velocity:
            if each_velocity > threshold:
                each_velocity = threshold
                
        
        # histogram of acceleration
        series_acceleration = pd.Series((data_full[data_full['object'].isin([0,1,2,3,4])]['RightHand-A (m/s2)'].
                                        append(data_full[data_full['object'].isin([5,6,7,8,9])]['LeftHand-A (m/s2)']).
                                        append(data_full[data_full['object'].isin([10,11,12,13,14])]['RightHand-A (m/s2)']).
                                        append(data_full[data_full['object'].isin([15,16,17,18,19])]['LeftHand-A (m/s2)'])))
        count_acceleration, division_acceleration = np.histogram(series_acceleration, np.arange(-20,20,1))
        
        list_acceleration_pos = []
        list_acceleration_neg = []
        for each_acceleration in series_acceleration:
            if each_acceleration > 0:
                list_acceleration_pos.append(each_acceleration)
            if each_acceleration < 0:
                list_acceleration_neg.append(each_acceleration)
                
        series_acceleration_pos = pd.Series(list_acceleration_pos)
        series_acceleration_neg = pd.Series(list_acceleration_neg)
                
        threshold_pos = series_acceleration_pos.median() + series_acceleration_pos.std() * 5
        for each_velocity_pos in series_acceleration_pos:
            if each_velocity_pos > threshold_pos:
                each_velocity_pos = threshold_pos
                
        
        threshold_neg = series_acceleration_neg.median() + series_acceleration_neg.std() * 5
        for each_velocity_neg in series_acceleration_neg:
            if each_velocity_neg > threshold_neg:
                each_velocity_neg = threshold_neg
        
        series_acceleration_not_used = pd.Series((data_full[data_full['object'].isin([0,1,2,3,4])]['LeftHand-A (m/s2)'].
                                        append(data_full[data_full['object'].isin([5,6,7,8,9])]['RightHand-A (m/s2)']).
                                        append(data_full[data_full['object'].isin([10,11,12,13,14])]['LeftHand-A (m/s2)']).
                                        append(data_full[data_full['object'].isin([15,16,17,18,19])]['RightHand-A (m/s2)'])))
        count_acceleration_not_used, division_acceleration_not_used = np.histogram(series_acceleration_not_used, np.arange(-20,20,1))
        
        # hand path length
        path_length = (data_full[data_full['object'].isin([0,1,2,3,4])]['RightHand-D (m)'].sum() +
                        data_full[data_full['object'].isin([5,6,7,8,9])]['LeftHand-D (m)'].sum() +
                        data_full[data_full['object'].isin([10,11,12,13,14])]['RightHand-D (m)'].sum() +
                        data_full[data_full['object'].isin([15,16,17,18,19])]['LeftHand-D (m)'].sum()) / arm_length
    
        path_length_not_used = (data_full[data_full['object'].isin([0,1,2,3,4])]['LeftHand-D (m)'].sum() +
                        data_full[data_full['object'].isin([5,6,7,8,9])]['RightHand-D (m)'].sum() +
                        data_full[data_full['object'].isin([10,11,12,13,14])]['LeftHand-D (m)'].sum() +
                        data_full[data_full['object'].isin([15,16,17,18,19])]['RightHand-D (m)'].sum()) / arm_length
        
        # histogram of hand-shoulder
        series_hand_shoulder = pd.Series((data_full[data_full['object'].isin([0,1,2,3,4])]['Dist(R)_Hand-Shoulder (m)'].
                                        append(data_full[data_full['object'].isin([5,6,7,8,9])]['Dist(L)_Hand-Shoulder (m)']).
                                        append(data_full[data_full['object'].isin([10,11,12,13,14])]['Dist(R)_Hand-Shoulder (m)']).
                                        append(data_full[data_full['object'].isin([15,16,17,18,19])]['Dist(L)_Hand-Shoulder (m)']))) / arm_length
        count_hand_shoulder, division_hand_shoulder = np.histogram(series_hand_shoulder, np.arange(0,1.2,0.1))
        
        series_hand_shoulder_not_used = pd.Series((data_full[data_full['object'].isin([0,1,2,3,4])]['Dist(L)_Hand-Shoulder (m)'].
                                        append(data_full[data_full['object'].isin([5,6,7,8,9])]['Dist(R)_Hand-Shoulder (m)']).
                                        append(data_full[data_full['object'].isin([10,11,12,13,14])]['Dist(L)_Hand-Shoulder (m)']).
                                        append(data_full[data_full['object'].isin([15,16,17,18,19])]['Dist(R)_Hand-Shoulder (m)']))) / arm_length
        count_hand_shoulder_not_used, division_hand_shoulder_not_used = np.histogram(series_hand_shoulder_not_used, np.arange(0,1.2,0.1))
        
        # histogram of lifting angle
        series_lifting_angle = pd.Series((data_full[data_full['object'].isin([0,1,2,3,4])]['RightLiftingAngle'].
                                        append(data_full[data_full['object'].isin([5,6,7,8,9])]['LeftLiftingAngle']).
                                        append(data_full[data_full['object'].isin([10,11,12,13,14])]['RightLiftingAngle']).
                                        append(data_full[data_full['object'].isin([15,16,17,18,19])]['LeftLiftingAngle'])))
        count_lifting_angle, division_lifting_angle = np.histogram(series_lifting_angle, np.arange(0,180,10))
        
        series_lifting_angle_not_used = pd.Series((data_full[data_full['object'].isin([0,1,2,3,4])]['LeftLiftingAngle'].
                                        append(data_full[data_full['object'].isin([5,6,7,8,9])]['RightLiftingAngle']).
                                        append(data_full[data_full['object'].isin([10,11,12,13,14])]['LeftLiftingAngle']).
                                        append(data_full[data_full['object'].isin([15,16,17,18,19])]['RightLiftingAngle'])))
        count_lifting_angle_not_used, division_lifting_angle_not_used = np.histogram(series_lifting_angle_not_used, np.arange(0,60,10))
        
        # histogram of trunk motion
        series_trunk = pd.Series(data_full['Head Motion (m)']+data_full['Neck Motion (m)']+data_full['Torso Motion (m)']+data_full['RightShoulder Motion (m)']+data_full['LeftShoulder Motion (m)'])/5
        count_trunk, division_trunk = np.histogram(series_trunk, np.arange(0,0.02,0.001))
        
        series_trunk_motion_right = series_trunk[data_full['object'].isin([0,1,2,3,4])].append(series_trunk[data_full['object'].isin([10,11,12,13,14])])
        series_trunk_motion_left = series_trunk[data_full['object'].isin([5,6,7,8,9])].append(series_trunk[data_full['object'].isin([15,16,17,18,19])])
        
        # histogram of head motion
        series_head = pd.Series(data_full['Head Motion (m)'])
        count_head, division_head = np.histogram(series_head, np.arange(0,0.01,0.001))
        
        # histogram of neck motion
        series_neck = pd.Series(data_full['Neck Motion (m)'])
        count_neck, division_neck = np.histogram(series_neck, np.arange(0,0.01,0.001))
        
        # histogram of torso motion
        series_torso = pd.Series(data_full['Torso Motion (m)'])
        count_torso, division_torso = np.histogram(series_torso, np.arange(0,0.01,0.001))
        
        # histogram of shoulder motion
        series_shoulder = pd.Series((data_full[data_full['object'].isin([0,1,2,3,4])]['RightShoulder Motion (m)'].
                                        append(data_full[data_full['object'].isin([5,6,7,8,9])]['LeftShoulder Motion (m)']).
                                        append(data_full[data_full['object'].isin([10,11,12,13,14])]['RightShoulder Motion (m)']).
                                        append(data_full[data_full['object'].isin([15,16,17,18,19])]['LeftShoulder Motion (m)'])))
        count_shoulder, division_shoulder = np.histogram(series_shoulder, np.arange(0,0.01,0.001))
        
        series_shoulder_not_used = pd.Series((data_full[data_full['object'].isin([0,1,2,3,4])]['LeftShoulder Motion (m)'].
                                        append(data_full[data_full['object'].isin([5,6,7,8,9])]['RightShoulder Motion (m)']).
                                        append(data_full[data_full['object'].isin([10,11,12,13,14])]['LeftShoulder Motion (m)']).
                                        append(data_full[data_full['object'].isin([15,16,17,18,19])]['RightShoulder Motion (m)'])))
        count_shoulder_not_used, division_shoulder_not_used = np.histogram(series_shoulder_not_used, np.arange(0,0.01,0.001))
        
        # reachable area
        areas_array = []
        for i in np.arange(4):
            area = 0
            for j in np.arange(4): 
                if ((i == 0) | (i == 2)):
                    area += (data_full[data_full['object'] == (j+i*5)]['Dist(R)_Hand-Shoulder (m)'].max() / float(arm_length) * 
                                data_full[data_full['object'] == (j+i*5+1)]['Dist(R)_Hand-Shoulder (m)'].max() / float(arm_length) * 
                                np.sin(np.radians(angles[j])) / 2)
                else:
                    area += (data_full[data_full['object'] == (j+i*5)]['Dist(L)_Hand-Shoulder (m)'].max() / float(arm_length) * 
                                data_full[data_full['object'] == (j+i*5+1)]['Dist(L)_Hand-Shoulder (m)'].max() / float(arm_length) * 
                                np.sin(np.radians(angles[j])) / 2)
                    
            areas_array.append(area)
        
        # features
        features.append([each_file[0:4], ## id   (each_file example: 1039_2014.12.18_19.16.14.txt)
                         each_file[5:21], ## date (including year) and time
                         
#                          series_elbow_angle.max(), 
#                          series_elbow_angle.min(), 
                         series_elbow_angle.mean(), 
                         series_elbow_angle.std(), 
                         series_elbow_angle.median(), 
                         float(count_elbow_angle[0:6].sum()) / count_elbow_angle.sum(), 
                         float(count_elbow_angle[6:12].sum()) / count_elbow_angle.sum(), 
                         float(count_elbow_angle[12:18].sum()) / count_elbow_angle.sum(),
                         
                         series_velocity.max(), 
#                          series_velocity.min(), 
                         series_velocity.mean(), 
                         series_velocity.std(),
                         series_velocity.median(), 
                         float(count_velocity[0:np.where(division_velocity==0.5)[0]].sum()) / count_velocity.sum(), 
                         float(count_velocity[np.where(division_velocity==0.5)[0]:np.where(division_velocity==1.0)[0]].sum()) / count_velocity.sum(), 
                         float(count_velocity[np.where(division_velocity==1.0)[0]:].sum()) / count_velocity.sum(),
                         
                         series_angular_polar_velocity.mean(),
                         series_angular_polar_velocity.std(),
                         series_angular_polar_velocity.median(),
                         series_angular_azimuth_velocity.mean(),
                         series_angular_azimuth_velocity.std(),
                         series_angular_azimuth_velocity.median(),
                         
                         series_acceleration_pos.max(), 
                         series_acceleration_neg.min(), 
                         series_acceleration_pos.mean(), 
                         series_acceleration_pos.std(),
                         series_acceleration_pos.median(), 
                         series_acceleration_neg.mean(), 
                         series_acceleration_neg.std(),
                         series_acceleration_neg.median(), 
                         float(count_acceleration[:np.where(division_acceleration==-10)[0]].sum()) / count_acceleration.sum(), 
                         float(count_acceleration[np.where(division_acceleration==-10)[0]:np.where(division_acceleration==-5)[0]].sum()) / count_acceleration.sum(), 
                         float(count_acceleration[np.where(division_acceleration==-5)[0]:np.where(division_acceleration==5)[0]].sum()) / count_acceleration.sum(),
                         float(count_acceleration[np.where(division_acceleration==5)[0]:np.where(division_acceleration==10)[0]].sum()) / count_acceleration.sum(), 
                         float(count_acceleration[np.where(division_acceleration==10)[0]:].sum()) / count_acceleration.sum(),
                         
                         path_length,
                         
                         series_hand_shoulder.max(), 
                         series_hand_shoulder.min(), 
                         series_hand_shoulder.mean(), 
                         series_hand_shoulder.std(), 
                         series_hand_shoulder.median(), 
                         float(count_hand_shoulder[0:np.where(division_hand_shoulder==0.4)[0]].sum()) / count_hand_shoulder.sum(), 
                         float(count_hand_shoulder[np.where(division_hand_shoulder==0.4)[0]:np.where(division_hand_shoulder==0.8)[0]].sum()) / count_hand_shoulder.sum(), 
                         float(count_hand_shoulder[np.where(division_hand_shoulder==0.8)[0]:].sum()) / count_hand_shoulder.sum(),
                         
#                          series_lifting_angle.max(), 
#                          series_lifting_angle.min(), 
                         series_lifting_angle.mean(), 
                         series_lifting_angle.std(), 
                         series_lifting_angle.median(), 
                         float(count_lifting_angle[0:np.where(division_lifting_angle==60)[0]].sum()) / count_lifting_angle.sum(), 
                         float(count_lifting_angle[np.where(division_lifting_angle==60)[0]:np.where(division_lifting_angle==120)[0]].sum()) / count_lifting_angle.sum(), 
                         float(count_lifting_angle[np.where(division_lifting_angle==120)[0]:].sum()) / count_lifting_angle.sum(),
                         
                         series_shoulder.max(), 
#                          series_shoulder.min(), 
                         series_shoulder.mean(), 
                         series_shoulder.std(), 
                         series_shoulder.median(), 
                         float(count_shoulder[0:np.where(division_shoulder==0.001)[0]].sum()) / count_shoulder.sum(), 
                         float(count_shoulder[np.where(division_shoulder==0.001)[0]:np.where(division_shoulder==0.003)[0]].sum()) / count_shoulder.sum(), 
                         float(count_shoulder[np.where(division_shoulder==0.003)[0]:].sum()) / count_shoulder.sum(),
                         
                         # not used side
#                         series_elbow_angle_not_used.max(), 
#                         series_elbow_angle_not_used.min(), 
#                         series_elbow_angle_not_used.mean(), 
#                         series_elbow_angle_not_used.std(), 
#                         series_elbow_angle_not_used.median(), 
#                         float(count_elbow_angle_not_used[0:6].sum()) / count_elbow_angle_not_used.sum(), 
#                         float(count_elbow_angle_not_used[6:12].sum()) / count_elbow_angle_not_used.sum(), 
#                         float(count_elbow_angle_not_used[12:18].sum()) / count_elbow_angle_not_used.sum(),
#                         series_velocity_not_used.max(), 
#                         series_velocity_not_used.min(), 
#                         series_velocity_not_used.mean(), 
#                         series_velocity_not_used.std(),
#                         series_velocity_not_used.median(), 
#                         float(count_velocity_not_used[0:np.where(division_velocity_not_used==0.5)[0]].sum()) / count_velocity_not_used.sum(), 
#                         float(count_velocity_not_used[np.where(division_velocity_not_used==0.5)[0]:np.where(division_velocity_not_used==1.0)[0]].sum()) / count_velocity_not_used.sum(), 
#                         float(count_velocity_not_used[np.where(division_velocity_not_used==1.0)[0]:].sum()) / count_velocity_not_used.sum(),
#                         series_acceleration_not_used.max(), 
#                         series_acceleration_not_used.min(), 
#                         series_acceleration_not_used.mean(), 
#                         series_acceleration_not_used.std(),
#                         series_acceleration_not_used.median(), 
#                         float(count_acceleration_not_used[:np.where(division_acceleration_not_used==-10)[0]].sum()) / count_acceleration_not_used.sum(), 
#                         float(count_acceleration_not_used[np.where(division_acceleration_not_used==-10)[0]:np.where(division_acceleration_not_used==-5)[0]].sum()) / count_acceleration_not_used.sum(), 
#                         float(count_acceleration_not_used[np.where(division_acceleration_not_used==-5)[0]:np.where(division_acceleration_not_used==5)[0]].sum()) / count_acceleration_not_used.sum(),
#                         float(count_acceleration_not_used[np.where(division_acceleration_not_used==5)[0]:np.where(division_acceleration_not_used==10)[0]].sum()) / count_acceleration_not_used.sum(), 
#                         float(count_acceleration_not_used[np.where(division_acceleration_not_used==10)[0]:].sum()) / count_acceleration_not_used.sum(),
#                         path_length_not_used,
#                         series_hand_shoulder_not_used.max(), 
#                         series_hand_shoulder_not_used.min(), 
#                         series_hand_shoulder_not_used.mean(), 
#                         series_hand_shoulder_not_used.std(), 
#                         series_hand_shoulder_not_used.median(), 
#                         float(count_hand_shoulder_not_used[0:np.where(division_hand_shoulder_not_used==0.4)[0]].sum()) / count_hand_shoulder_not_used.sum(), 
#                         float(count_hand_shoulder_not_used[np.where(division_hand_shoulder_not_used==0.4)[0]:np.where(division_hand_shoulder_not_used==0.8)[0]].sum()) / count_hand_shoulder_not_used.sum(), 
#                         float(count_hand_shoulder_not_used[np.where(division_hand_shoulder_not_used==0.8)[0]:].sum()) / count_hand_shoulder_not_used.sum(),
#                         series_lifting_angle_not_used.max(), 
#                         series_lifting_angle_not_used.min(), 
#                         series_lifting_angle_not_used.mean(), 
#                         series_lifting_angle_not_used.std(), 
#                         series_lifting_angle_not_used.median(), 
#                         float(count_lifting_angle_not_used[0:np.where(division_lifting_angle_not_used==20)[0]].sum()) / count_lifting_angle_not_used.sum(), 
#                         float(count_lifting_angle_not_used[np.where(division_lifting_angle_not_used==20)[0]:np.where(division_lifting_angle_not_used==40)[0]].sum()) / count_lifting_angle_not_used.sum(), 
#                         float(count_lifting_angle_not_used[np.where(division_lifting_angle_not_used==40)[0]:].sum()) / count_lifting_angle_not_used.sum(),
#                         series_shoulder_not_used.max(), 
#                         series_shoulder_not_used.min(), 
#                         series_shoulder_not_used.mean(), 
#                         series_shoulder_not_used.std(), 
#                         series_shoulder_not_used.median(), 
#                         float(count_shoulder_not_used[0:np.where(division_shoulder_not_used==0.001)[0]].sum()) / count_shoulder_not_used.sum(), 
#                         float(count_shoulder_not_used[np.where(division_shoulder_not_used==0.001)[0]:np.where(division_shoulder_not_used==0.003)[0]].sum()) / count_shoulder_not_used.sum(), 
#                         float(count_shoulder_not_used[np.where(division_shoulder_not_used==0.003)[0]:].sum()) / count_shoulder_not_used.sum(),
                          
                         # commen
                         series_trunk.max(), 
#                          series_trunk.min(), 
                         series_trunk.mean(), 
                         series_trunk.std(), 
                         series_trunk.median(), 
                         float(count_trunk[0:np.where(division_trunk==0.002)[0]].sum()) / count_trunk.sum(), 
                         float(count_trunk[np.where(division_trunk==0.002)[0]:np.where(division_trunk==0.005)[0]].sum()) / count_trunk.sum(), 
                         float(count_trunk[np.where(division_trunk==0.005)[0]:].sum()) / count_trunk.sum(),
                         
                         series_head.max(), 
#                          series_head.min(), 
                         series_head.mean(), 
                         series_head.std(), 
                         series_head.median(), 
                         float(count_head[0:np.where(division_head==0.001)[0]].sum()) / count_head.sum(), 
                         float(count_head[np.where(division_head==0.001)[0]:np.where(division_head==0.003)[0]].sum()) / count_head.sum(), 
                         float(count_head[np.where(division_head==0.003)[0]:].sum()) / count_head.sum(),
                         
                         series_neck.max(), 
#                          series_neck.min(), 
                         series_neck.mean(), 
                         series_neck.std(), 
                         series_neck.median(), 
                         float(count_neck[0:np.where(division_neck==0.001)[0]].sum()) / count_neck.sum(), 
                         float(count_neck[np.where(division_neck==0.001)[0]:np.where(division_neck==0.003)[0]].sum()) / count_neck.sum(), 
                         float(count_neck[np.where(division_neck==0.003)[0]:].sum()) / count_neck.sum(),
                         
                         series_torso.max(), 
#                          series_torso.min(), 
                         series_torso.mean(), 
                         series_torso.std(), 
                         series_torso.median(), 
                         float(count_torso[0:np.where(division_torso==0.001)[0]].sum()) / count_torso.sum(), 
                         float(count_torso[np.where(division_torso==0.001)[0]:np.where(division_torso==0.003)[0]].sum()) / count_torso.sum(), 
                         float(count_torso[np.where(division_torso==0.003)[0]:].sum()) / count_torso.sum(),
                         
#                          series_trunk_motion_right[data_full['RightElbowAngle'] > 175].median() + series_trunk_motion_left[data_full['LeftElbowAngle'] > 175].median(),

                        areas_array[0] + areas_array[1] + areas_array[2] + areas_array[3],])
        
        cnt += 1
    
    feature_names = ['subject',
                     'date',
#                      'elbow_angle_max',
#                       'elbow_angle_min',
                      'elbow_angle_mean',
                      'elbow_angle_std',
                      'elbow_angle_median',
                      'elbow_angle_num_0-60',
                      'elbow_angle_num_60-120',
                      'elbow_angle_num_12-180',
                      
                      'velocity_max',
#                       'velocity_min',
                      'velocity_mean',
                      'velocity_std',
                      'velocity_median',
                      'velocity_num_0-0.5',
                      'velocity_num_0.5-1.0',
                      'velocity_num_1.0-2',
                      
                      'polar_velocity_mean',
                      'polar_velocity_std',
                      'polar_velocity_median',
                      'azimuth_velocity_mean',
                      'azimuth_velocity_std',
                      'azimuth_velocity_median',
                      
                      'acceleration_max',
                      'acceleration_min',
                      'acceleration_pos_mean',
                      'acceleration_pos_std',
                      'acceleration_pos_median',
                      'acceleration_neg_mean',
                      'acceleration_neg_std',
                      'acceleration_neg_median',
                      'acceleration_num_-10',
                      'acceleration_num_-10--5',
                      'acceleration_num_-5-5',
                      'acceleration_num_5-10',
                      'acceleration_num_10-',
                      
                      'hand_path_length',
                      
                      'hand-shoulder_max',
                      'hand-shoulder_min',
                      'hand-shoulder_mean',
                      'hand-shoulder_std',
                      'hand-shoulder_median',
                      'hand-shoulder_num_0-0.4',
                      'hand-shoulder_num_0.4-0.8',
                      'hand-shoulder_num_0.8-1.2',
                      
#                       'lifting_angle_max',
#                       'lifting_angle_min',
                      'lifting_angle_mean',
                      'lifting_angle_std',
                      'lifting_angle_median',
                      'lifting_angle_num_0-60',
                      'lifting_angle_num_60-120',
                      'lifting_angle_num_120-180',
                      
                      'shoulder_max',
#                       'shoulder_min',
                      'shoulder_mean',
                      'shoulder_std',
                      'shoulder_median',
                      'shoulder_num_0-0.001',
                      'shoulder_num_0.001-0.003',
                      'shoulder_num_0.003-',
                      
                      # not used side
#                       'elbow_angle_max_not_used',
#                       'elbow_angle_min_not_used',
#                       'elbow_angle_mean_not_used',
#                       'elbow_angle_std_not_used',
#                       'elbow_angle_median_not_used',
#                       'elbow_angle_num_not_used_0-60',
#                       'elbow_angle_num_not_used_60-120',
#                       'elbow_angle_num_not_used_12-180',
#                       'velocity_max_not_used',
#                       'velocity_min_not_used',
#                       'velocity_mean_not_used',
#                       'velocity_std_not_used',
#                       'velocity_median_not_used',
#                       'velocity_num_not_used_0-0.5',
#                       'velocity_num_not_used_0.5-1.0',
#                       'velocity_num_not_used_1.0-2',
#                       'acceleration_not_used_max',
#                       'acceleration_not_used_min',
#                       'acceleration_not_used_mean',
#                       'acceleration_not_used_std',
#                       'acceleration_not_used_median',
#                       'acceleration_not_used_num_-10',
#                       'acceleration_not_used_num_-10--5',
#                       'acceleration_not_used_num_-5-5',
#                       'acceleration_not_used_num_5-10',
#                       'acceleration_not_used_num_10-',
#                       'hand_path_length_not_used',
#                       'hand-shoulder_not_used_max',
#                       'hand-shoulder_not_used_min',
#                       'hand-shoulder_not_used_mean',
#                       'hand-shoulder_not_used_std',
#                       'hand-shoulder_not_used_median',
#                       'hand-shoulder_not_used_num_0-0.4',
#                       'hand-shoulder_not_used_num_0.4-0.8',
#                       'hand-shoulder_not_used_num_0.8-1.2',
#                       'lifting_angle_not_used_max',
#                       'lifting_angle_not_used_min',
#                       'lifting_angle_not_used_mean',
#                       'lifting_angle_not_used_std',
#                       'lifting_angle_not_used_median',
#                       'lifting_angle_not_used_num_0-20',
#                       'lifting_angle_not_used_num_20-40',
#                       'lifting_angle_not_used_num_40-60',
#                       'shoulder_not_used_max',
#                       'shoulder_not_used_min',
#                       'shoulder_not_used_mean',
#                       'shoulder_not_used_std',
#                       'shoulder_not_used_median',
#                       'shoulder_not_used_num_0-0.001',
#                       'shoulder_not_used_num_0.001-0.003',
#                       'shoulder_not_used_num_0.003-',
                      
                      # common
                      'trunk_max',
#                       'trunk_min',
                      'trunk_mean',
                      'trunk_std',
                      'trunk_median',
                      'trunk_num_0-0.002',
                      'trunk_num_0.002-0.005',
                      'trunk_num_0.005-',
                      
                      'head_max',
#                       'head_min',
                      'head_mean',
                      'head_std',
                      'head_median',
                      'head_num_0-0.001',
                      'head_num_0.001-0.003',
                      'head_num_0.003-',
                      
                      'neck_max',
#                       'neck_min',
                      'neck_mean',
                      'neck_std',
                      'neck_median',
                      'neck_num_0-0.001',
                      'neck_num_0.001-0.003',
                      'neck_num_0.003-',
                      
                      'torso_max',
#                       'torso_min',
                      'torso_mean',
                      'torso_std',
                      'torso_median',
                      'torso_num_0-0.001',
                      'torso_num_0.001-0.003',
                      'torso_num_0.003-',
                      
#                       'trunk_motion_180',
                      
                      'reachable_area']
                 
    df = pd.DataFrame(features, columns = feature_names)
    df.to_csv(path_analysis + '\\features.txt', sep='\t',index=False)
    
    df_class = df.copy()
    df_class['name'] = df_class['subject'] + '_' + df_class['date']
    df_class['class'] = 'Control'
    for row_index in np.arange(len(df_class.index)):
        if int(df_class.loc[row_index,'subject']) < 1020:
            df_class.loc[row_index,'class'] = 'SMA'
    del df_class['subject']
    del df_class['date']
    df_class.to_csv(path_analysis + '\\features_class.txt', sep='\t',index=False)
    
    c = [pd.DataFrame(df.loc[:,'subject':'date'].values),pd.DataFrame(stats.zscore(df.loc[:,'elbow_angle_mean':'reachable_area'].values))]
    normalized_features = pd.concat(c,axis=1)
    normalized_features.columns = feature_names
    normalized_features.to_csv(path_analysis + '\\normalized_features.txt', sep='\t',index=False)
    
    plt.show()
    
    return len(df.columns)

print extractFeatures()
    
