# Supplementary material for: Feasibility of Using Microsoft Kinect to Assess Upper Limb Movement in Type III Spinal Muscular Atrophy Patients
Source: PLoS One. 2017 Jan 25;12(1):e0170472. doi: 10.1371/journal.pone.0170472 (PMC5266257; doi:10.1371/journal.pone.0170472)
Supplement: S1 Code — (ZIP) [file pone.0170472.s002.zip › S1_Code/extractTimeFeatures.py]

'''
/*****************************************************************************
* (c) Copyright 2016-2017 F.Hoffmann-La Roche AG                             *
* Contact: xing.chen@Roche.com.                      *
*                                                                            *
* This file is part of SMART. SMART is free software: you can        *
* redistribute it and/or modify it under the terms of the GNU Lesser         *
* General Public License as published by the Free Software Foundation,       *
* either version 3 of the License, or (at your option) any later version.    *
*                                                                            *
* SMART is distributed in the hope that it will be useful, but           *
* WITHOUT ANY WARRANTY; without even the implied warranty of                 *
* MERCHANTABILITY or FITNESS FOR A PARTICULAR PURPOSE.  See the GNU          *
* Lesser General Public License for more details. You should have            *
* received a copy of the GNU Lesser General Public License along with        *
* SMART. If not, see <http://www.gnu.org/licenses/>.                     *
*****************************************************************************/
'''


'''
Created on 24.08.2014

Input: analysis folder path of SMN data (output of readSMNData)
Output: time feature

@author: chenx68
'''

import os
import pandas as pd
import numpy as np
import getpass

def extractFeatures(path_analysis='C:\\Users\\' + getpass.getuser() + '\\Google Drive\\Projects\\Sensors\\SMA\\Data_Analysis\\DATA_SMA_DRIVE\\Data_fromSMA\\HospitalData\\Analysis'):
    df_feature = []
       
    for each_file in os.listdir(path_analysis):
        # find only data file starting with subject subject_id
        if str(each_file).find('10') == -1:
            continue
        
        print each_file
       
        data = pd.read_csv(path_analysis + '\\' + each_file, sep = '\t')
        df_feature.append([each_file[0:4],each_file[5:21],(data['currentTimeMillis'].iget(-2) - data['currentTimeMillis'].iget(1))])

                
    df = pd.DataFrame(df_feature, columns = ["subject", "date", "time"])
    #df.to_csv(path_analysis + '\\time.txt', sep='\t',index=False)
    
    df_class = df.copy()
    df_class['class'] = 'Control'
    for row_index in np.arange(len(df_class.index)):
        if int(df_class.loc[row_index,'subject']) < 1020:
            df_class.loc[row_index,'class'] = 'SMA'
    df_class.to_csv(path_analysis + '\\time_class.txt', sep='\t',index=False)
    
    return len(df.columns)

print extractFeatures()
    
