# Supplementary material for: Feasibility of Using Microsoft Kinect to Assess Upper Limb Movement in Type III Spinal Muscular Atrophy Patients
Source: PLoS One. 2017 Jan 25;12(1):e0170472. doi: 10.1371/journal.pone.0170472 (PMC5266257; doi:10.1371/journal.pone.0170472)
Supplement: S1 Code — (ZIP) [file pone.0170472.s002.zip › S1_Code/README.txt]

SMART consists of the Kinect-based game prototype in Java and the data anlaysis code in Python and R.

- Game prototype needs Kinect sensor, windows driver, OpenNI and NITE interfance as well as proper pictures which are included here
-Python code is used to read and interpret the raw data, extract features.
-R code is used to do full analysis.

For more information please contact xing.chen@roche.com
