# Supplementary material for: Feasibility of Using Microsoft Kinect to Assess Upper Limb Movement in Type III Spinal Muscular Atrophy Patients
Source: PLoS One. 2017 Jan 25;12(1):e0170472. doi: 10.1371/journal.pone.0170472 (PMC5266257; doi:10.1371/journal.pone.0170472)
Supplement: S1 Code — (ZIP) [file pone.0170472.s002.zip › S1_Code/readSMNData.py]

'''
/*****************************************************************************
* (c) Copyright 2016-2017 F.Hoffmann-La Roche AG                             *
* Contact: xing.chen@Roche.com.                      *
*                                                                            *
* This file is part of SMART. SMART is free software: you can        *
* redistribute it and/or modify it under the terms of the GNU Lesser         *
* General Public License as published by the Free Software Foundation,       *
* either version 3 of the License, or (at your option) any later version.    *
*                                                                            *
* SMART is distributed in the hope that it will be useful, but           *
* WITHOUT ANY WARRANTY; without even the implied warranty of                 *
* MERCHANTABILITY or FITNESS FOR A PARTICULAR PURPOSE.  See the GNU          *
* Lesser General Public License for more details. You should have            *
* received a copy of the GNU Lesser General Public License along with        *
* SMART. If not, see <http://www.gnu.org/licenses/>.                     *
*****************************************************************************/
'''


'''
Created on 20.08.2014

Input: folder path of raw SMN data files
Output: number of processed files, output folder path

The first step of SMN data analysis.
Combine both raw data and log file, 
create and save new files with complete basic data information (without picking-up)
including object status, instantaneous velocity, distance, acceleration, angle and so on

@author: chenx68
'''

import os
import string
import pandas as pd
import numpy as np
import getpass
from convertToSphericalCoordinate import convertToSphericalCoordinate
from Vector3D import Vector3D


def read_rawData(path='C:\\Users\\' + getpass.getuser() + '\\Google Drive\\Projects\\Sensors\\SMA\\Data_Analysis\\DATA_SMA_DRIVE\\Data_fromSMA\\HospitalData'):

    count = 0
    arm_shoulder_length = []
    
    for each_file in os.listdir(path):
        # find only data file
        if each_file.find('log') != -1: 
            continue
        # find corresponding log file
        if not os.path.isfile(path + '\\log_' + each_file):
            continue
        
        print '=============', each_file, '============='
        
        ######################################################################################################
        # Step 1: analyze log file, and write tmp file which seperates each object status: appear; reach; place   
        file_log = open(path + '\\log_' + each_file , 'r')
        file_tmp = open('tmp.tmp', 'w')
        started = False
        for line in file_log:
            # get arm length   
            if (line.find('In real world arm length') > -1):
                line_part = line.split('\t')
                word = line_part[2].split(' ')
                arm_shoulder_length.append([each_file[0:15],
                                            '{0:.3g}'.format(float(word[6]) / 1000), 
                                            '{0:.3g}'.format(float(word[11]) / 1000)])
                
            # get objects information       
            if line.find('Start Pressed') > -1:
                started = True
            
            if (started):
                if line.find('Object')>-1 or line.find('Pressed') > -1 :
                    line = string.replace(line,'Start Pressed','0\ta')
                    line = string.replace(line,'Object ','')
                    line = string.replace(line,' appeared!','\ta')
                    line = string.replace(line,' reached by left hand!','\tl')
                    line = string.replace(line,' reached by right hand!','\tr')
                    line = string.replace(line,' placed correctly!','\tp')
                    line = string.replace(line,' timed out!','\to')
                    line = string.replace(line,'End Pressed','20\te')
                    file_tmp.write(line)
            
            if line.find('Retry Pressed') > -1:
                started = False
                file_tmp.seek(0)
                
        file_tmp.truncate()
        file_tmp.close()
        file_log.close
        
        ######################################################################################################
        # Step 2: process tmp file and deal with exception  
        data_log = pd.read_csv('tmp.tmp', sep='\t', names=['Time','currentTimeMillis','object','action']) 
        del data_log['Time']
        
        # remove duplicated line
        if len(data_log) > 61:
            data_log.drop_duplicates(['object','action'], take_last=True, inplace=True)
        
        if len(data_log) != 61:
            print 'Objects information unusual: %d' % len(data_log)
            continue
        
        
        ######################################################################################################
        # Step 3: process data file and calculate basic values like velocity, distance, acceleration, angle
        data_coor = pd.read_csv(path + '\\' + each_file, sep="\t")
        del data_coor['Time']
        
        data_coor_diff = data_coor.diff();
        data_coor['secAccumulated (s)'] = data_coor_diff['currentTimeMillis'].cumsum() / 1000
        data_coor['secAccumulated (s)'][0] = 0
        
        # characteristics calculation
        ############### Right side
        
        ## hand velocity ##
        data_coor['RightHand-V (m/s)'] = (np.sqrt(data_coor_diff['RightHand-X']*data_coor_diff['RightHand-X']+data_coor_diff['RightHand-Y']*data_coor_diff['RightHand-Y']+data_coor_diff['RightHand-Z']*data_coor_diff['RightHand-Z']) / 
                                          data_coor_diff['currentTimeMillis'])
#         for i in np.arange(len(data_coor['RightHand-V (m/s)'])):   
#             if abs(data_coor['RightHand-V (m/s)'][i]) > 4:
#                 data_coor['RightHand-V (m/s)'][i] = 4

        ## hand move distance ##
        data_coor['RightHand-D (m)'] = data_coor['RightHand-V (m/s)']*data_coor_diff['currentTimeMillis']/1000
        
        ## hand acceleration ##
        data_coor['RightHand-A (m/s2)'] = data_coor['RightHand-V (m/s)'].diff()/data_coor_diff['currentTimeMillis']*1000
#         for i in np.arange(len(data_coor['RightHand-A (m/s2)'])):   
#             if abs(data_coor['RightHand-A (m/s2)'][i]) > 60:
#                 data_coor['RightHand-A (m/s2)'][i] = 60 
        
        X1 = data_coor['RightShoulder-X'] - data_coor['RightElbow-X']
        Y1 = data_coor['RightShoulder-Y'] - data_coor['RightElbow-Y']
        X2 = data_coor['RightHand-X'] - data_coor['RightElbow-X']
        Y2 = data_coor['RightHand-Y'] - data_coor['RightElbow-Y']
        magnitude1 = np.sqrt(np.power(X1, 2) + np.power(Y1, 2))
        magnitude2 = np.sqrt(np.power(X2, 2) + np.power(Y2, 2))
        dot_product = X1 * X2 + Y1 * Y2
        vector_magnitude = magnitude1 * magnitude2
        
        ## elbow angle ##
        data_coor['RightElbowAngle'] = np.degrees(np.arccos(dot_product / vector_magnitude))
        
        ## hand to shoulder distance ##
        data_coor['Dist(R)_Hand-Shoulder (m)'] = np.sqrt(np.power(data_coor['RightShoulder-X'] - data_coor['RightHand-X'], 2) + 
                                                      np.power(data_coor['RightShoulder-Y'] - data_coor['RightHand-Y'], 2) + 
                                                      np.power(data_coor['RightShoulder-Z'] - data_coor['RightHand-Z'], 2)) / 1000
        
        ## lifting angle ##
        data_coor['RightLiftingAngle'] = np.degrees(np.arccos(Y1 / magnitude1))
        
        ############### Left side
        data_coor['LeftHand-V (m/s)'] = (np.sqrt(data_coor_diff['LeftHand-X']*data_coor_diff['LeftHand-X']+data_coor_diff['LeftHand-Y']*data_coor_diff['LeftHand-Y']+data_coor_diff['LeftHand-Z']*data_coor_diff['LeftHand-Z']) /
                                         data_coor_diff['currentTimeMillis'])
#         for i in np.arange(len(data_coor['LeftHand-V (m/s)'])):   
#             if abs(data_coor['LeftHand-V (m/s)'][i]) > 4:
#                 data_coor['LeftHand-V (m/s)'][i] = 4
        data_coor['LeftHand-D (m)'] = data_coor['LeftHand-V (m/s)']*data_coor_diff['currentTimeMillis']/1000
        data_coor['LeftHand-A (m/s2)'] = data_coor['LeftHand-V (m/s)'].diff()/data_coor_diff['currentTimeMillis']*1000
#         for i in np.arange(len(data_coor['LeftHand-A (m/s2)'])):   
#             if abs(data_coor['LeftHand-A (m/s2)'][i]) > 60:
#                 data_coor['LeftHand-A (m/s2)'][i] = 60     
        
        X1 = data_coor['LeftShoulder-X'] - data_coor['LeftElbow-X']
        Y1 = data_coor['LeftShoulder-Y'] - data_coor['LeftElbow-Y']
        X2 = data_coor['LeftHand-X'] - data_coor['LeftElbow-X']
        Y2 = data_coor['LeftHand-Y'] - data_coor['LeftElbow-Y']
        magnitude1 = np.sqrt(np.power(X1, 2) + np.power(Y1, 2))
        magnitude2 = np.sqrt(np.power(X2, 2) + np.power(Y2, 2))
        dot_product = X1 * X2 + Y1 * Y2
        vector_magnitude = magnitude1 * magnitude2
        data_coor['LeftElbowAngle'] = np.degrees(np.arccos(dot_product / vector_magnitude))
        data_coor['Dist(L)_Hand-Shoulder (m)'] = np.sqrt(np.power(data_coor['LeftShoulder-X'] - data_coor['LeftHand-X'], 2) + 
                                                      np.power(data_coor['LeftShoulder-Y'] - data_coor['LeftHand-Y'], 2) + 
                                                      np.power(data_coor['LeftShoulder-Z'] - data_coor['LeftHand-Z'], 2))  / 1000
        data_coor['LeftLiftingAngle'] = np.degrees(np.arccos(Y1 / magnitude1))
        
        ############### Trunk
        data_coor['Head Motion (m)'] = np.sqrt(data_coor_diff['Head-X']*data_coor_diff['Head-X']+data_coor_diff['Head-Y']*data_coor_diff['Head-Y']+data_coor_diff['Head-Z']*data_coor_diff['Head-Z']) / 1000 
        data_coor['Neck Motion (m)'] = np.sqrt(data_coor_diff['Neck-X']*data_coor_diff['Neck-X']+data_coor_diff['Neck-Y']*data_coor_diff['Neck-Y']+data_coor_diff['Neck-Z']*data_coor_diff['Neck-Z']) / 1000 
        data_coor['Torso Motion (m)'] = np.sqrt(data_coor_diff['Torso-X']*data_coor_diff['Torso-X']+data_coor_diff['Torso-Y']*data_coor_diff['Torso-Y']+data_coor_diff['Torso-Z']*data_coor_diff['Torso-Z']) / 1000
        data_coor['RightShoulder Motion (m)'] = np.sqrt(data_coor_diff['RightShoulder-X']*data_coor_diff['RightShoulder-X']+data_coor_diff['RightShoulder-Y']*data_coor_diff['RightShoulder-Y']+data_coor_diff['RightShoulder-Z']*data_coor_diff['RightShoulder-Z']) / 1000
        data_coor['LeftShoulder Motion (m)'] = np.sqrt(data_coor_diff['LeftShoulder-X']*data_coor_diff['LeftShoulder-X']+data_coor_diff['LeftShoulder-Y']*data_coor_diff['LeftShoulder-Y']+data_coor_diff['LeftShoulder-Z']*data_coor_diff['LeftShoulder-Z']) / 1000

#         data_coor['Head Motion (m)'] = data_coor_diff['Head-X'] / 1000 
#         data_coor['Neck Motion (m)'] = data_coor_diff['Neck-X'] / 1000 
#         data_coor['Torso Motion (m)'] = data_coor_diff['Torso-X'] / 1000
#         data_coor['RightShoulder Motion (m)'] = data_coor_diff['RightShoulder-X'] / 1000
#         data_coor['LeftShoulder Motion (m)'] = data_coor_diff['LeftShoulder-X'] / 1000
        
        
        ############### Spherical coordinate
        data_coor['Torso-V (m/s)'] = (np.sqrt(data_coor_diff['Torso-X']*data_coor_diff['Torso-X']+data_coor_diff['Torso-Y']*data_coor_diff['Torso-Y']+data_coor_diff['Torso-Z']*data_coor_diff['Torso-Z']) / 
                                          data_coor_diff['currentTimeMillis'])
        
        data_coor['RightHand-AngularPolar (radius)'] = 0
        data_coor['RightHand-AngularAzimuth (radius)'] = 0
        data_coor['LeftHand-AngularPolar (radius)'] = 0
        data_coor['LeftHand-AngularAzimuth (radius)'] = 0
        
#         data_coor['RightHand-AngularPolarV (r/s)'] = 0
#         data_coor['RightHand-AngularAzimuthV (r/s)'] = 0
#         data_coor['LeftHand-AngularPolarV (r/s)'] = 0
#         data_coor['LeftHand-AngularAzimuthV (r/s)'] = 0
        
        for i in np.arange(len(data_coor.index)):
            if i == 0:
                continue
            
            v_0 = Vector3D(data_coor.loc[i, 'LeftShoulder-X'], data_coor.loc[i, 'LeftShoulder-Y'], data_coor.loc[i, 'LeftShoulder-Z'])
            v_1 = Vector3D(data_coor.loc[i, 'RightShoulder-X'], data_coor.loc[i, 'RightShoulder-Y'], data_coor.loc[i, 'RightShoulder-Z'])
            v_2 = Vector3D(data_coor.loc[i, 'Torso-X'], data_coor.loc[i, 'Torso-Y'], data_coor.loc[i, 'Torso-Z'])
            c = convertToSphericalCoordinate()
            c.setReferenceCoordinate(v_0, v_1, v_2)
#             print c.getSphericalCoordinate()
            
            vector_right = Vector3D(data_coor.loc[i, 'RightHand-X'], data_coor.loc[i, 'RightHand-Y'], data_coor.loc[i, 'RightHand-Z'])
            vector_left = Vector3D(data_coor.loc[i, 'LeftHand-X'], data_coor.loc[i, 'LeftHand-Y'], data_coor.loc[i, 'LeftHand-Z'])
            
            data_coor.loc[i, 'RightHand-AngularPolar (radius)'], data_coor.loc[i, 'RightHand-AngularAzimuth (radius)'] = c.getPolarAndAzimuthValue(v_2, vector_right) 
            data_coor.loc[i, 'LeftHand-AngularPolar (radius)'], data_coor.loc[i, 'LeftHand-AngularAzimuth (radius)'] = c.getPolarAndAzimuthValue(v_2, vector_left)
            
#             v_torso = Vector3D(data_coor_diff.loc[i, 'Torso-X'], data_coor_diff.loc[i, 'Torso-Y'], data_coor_diff.loc[i, 'Torso-Z'])# / float(data_coor_diff.loc[i, 'currentTimeMillis'])
#             v_rightHand = Vector3D(data_coor_diff.loc[i, 'RightHand-X'], data_coor_diff.loc[i, 'RightHand-Y'], data_coor_diff.loc[i, 'RightHand-Z'])# / float(data_coor_diff.loc[i, 'currentTimeMillis'])           
#             v_leftHand = Vector3D(data_coor_diff.loc[i, 'LeftHand-X'], data_coor_diff.loc[i, 'LeftHand-Y'], data_coor_diff.loc[i, 'LeftHand-Z'])# / float(data_coor_diff.loc[i, 'currentTimeMillis'])   
            
#             print data_coor.loc[i, 'RightHand-AngularPolarV (m/s)'], data_coor.loc[i, 'RightHand-AngularAzimuthV (m/s)'], data_coor.loc[i, 'LeftHand-AngularPolarV (m/s)'], data_coor.loc[i, 'LeftHand-AngularAzimuthV (m/s)']       
        
        data_coor['RightHand-AngularPolarV (r/ms)'] = abs(data_coor['RightHand-AngularPolar (radius)'].diff() / float(data_coor_diff.loc[i, 'currentTimeMillis']))
        data_coor['RightHand-AngularAzimuthV (r/ms)'] = abs(data_coor['RightHand-AngularAzimuth (radius)'].diff() / float(data_coor_diff.loc[i, 'currentTimeMillis']))
        data_coor['LeftHand-AngularPolarV (r/ms)'] = abs(data_coor['LeftHand-AngularPolar (radius)'].diff() / float(data_coor_diff.loc[i, 'currentTimeMillis']))
        data_coor['LeftHand-AngularAzimuthV (r/ms)'] = abs(data_coor['LeftHand-AngularAzimuth (radius)'].diff() / float(data_coor_diff.loc[i, 'currentTimeMillis']))
        
        '''
        if count % 10 == 0:
            fig = plt.figure()
            ax = fig.add_subplot(5,1,1)
            ax.plot(data_coor['secAccumulated (s)'], data_coor['Head Motion (m)']);
            ax = fig.add_subplot(5,1,2)
            ax.plot(data_coor['secAccumulated (s)'], data_coor['Neck Motion (m)']);
            ax = fig.add_subplot(5,1,3)
            ax.plot(data_coor['secAccumulated (s)'], data_coor['Torso Motion (m)']);
            ax = fig.add_subplot(5,1,4)
            ax.plot(data_coor['secAccumulated (s)'], data_coor['RightShoulder Motion (m)']);
            ax = fig.add_subplot(5,1,5)
            ax.plot(data_coor['secAccumulated (s)'], data_coor['LeftShoulder Motion (m)']);
            plt.show()
        '''
        
        ######################################################################################################
        # Step 4: merge and create new file, to further statistical analysis
        data_full = data_coor.merge(data_log, how='outer', on='currentTimeMillis', sort='true') 
        data_full = data_full.replace(np.inf, 0)
        data_full = data_full.replace(-np.inf, 0)
        data_full.fillna(method='ffill', inplace=True)
    #     print data_full[data_full.columns[[0,-10,-9,-8,-7,-6,-5,-4,-3,-2,-1]]][0:60]
        
        data_full.to_csv(path + '\\Analysis\\' + each_file, sep='\t')
        
        count += 1
    
    # save arm and shoulder length into output folder
    pd.DataFrame(arm_shoulder_length, columns = ['subject', 'arm length (m)', 'shoulder length (m)']).to_csv(path + '\\Analysis\\Arm_Shoulder_Length.txt', sep='\t');
    return count, path+'\\Analysis'


count, output_path = read_rawData()
print count, output_path
