# Supplementary material for: Feasibility of Using Microsoft Kinect to Assess Upper Limb Movement in Type III Spinal Muscular Atrophy Patients
Source: PLoS One. 2017 Jan 25;12(1):e0170472. doi: 10.1371/journal.pone.0170472 (PMC5266257; doi:10.1371/journal.pone.0170472)
Supplement: S1 Code — (ZIP) [file pone.0170472.s002.zip › S1_Code/smart_source/com.roche.smart/src/com/roche/smart/MotionAnalysis/EndPage.java]

/*****************************************************************************
* (c) Copyright 2016-2017 F.Hoffmann-La Roche AG                             *
* Contact: xing.chen@Roche.com.                      *
*                                                                            *
* This file is part of SMART. SMART is free software: you can        *
* redistribute it and/or modify it under the terms of the GNU Lesser         *
* General Public License as published by the Free Software Foundation,       *
* either version 3 of the License, or (at your option) any later version.    *
*                                                                            *
* SMART is distributed in the hope that it will be useful, but           *
* WITHOUT ANY WARRANTY; without even the implied warranty of                 *
* MERCHANTABILITY or FITNESS FOR A PARTICULAR PURPOSE.  See the GNU          *
* Lesser General Public License for more details. You should have            *
* received a copy of the GNU Lesser General Public License along with        *
* SMART. If not, see <http://www.gnu.org/licenses/>.                     *
*****************************************************************************/

package com.roche.smart.MotionAnalysis;

import java.awt.BasicStroke;
import java.awt.Color;
import java.awt.Dimension;
import java.awt.Font;
import java.awt.Graphics;
import java.awt.Graphics2D;
import java.awt.Polygon;
import java.awt.Rectangle;
import java.awt.event.ActionEvent;
import java.awt.event.ActionListener;
import java.awt.event.ComponentAdapter;
import java.awt.event.ComponentEvent;

import javax.swing.BorderFactory;
import javax.swing.JButton;
import javax.swing.JPanel;
import javax.swing.border.EtchedBorder;

public class EndPage extends JPanel implements GlobalVariables {
	private static final long serialVersionUID = 1L;
	private JButton bottonRetry;
	private JButton bottonEnd;
	private int scene_status = scene_end;
	
	public EndPage() {
		this.setLayout(null);
		this.addComponentListener(new ComponentAdapter() {
			public void componentResized( ComponentEvent e ) {
				Dimension d = ((EndPage)e.getSource()).getSize();
				bottonRetry.setBounds(d.width / 6, d.height / 4 * 3, d.width / 4, d.height / 8);
				bottonEnd.setBounds(d.width / 12 * 7, d.height / 4 * 3, d.width / 4, d.height / 8);
			}
		});
		
		bottonRetry = new JButton("WIEDERHOLEN");
		bottonRetry.setBackground(new Color(190, 97, 53));
		bottonRetry.setForeground(Color.WHITE);
		bottonRetry.setBorder(BorderFactory.createEtchedBorder(EtchedBorder.LOWERED));
		bottonRetry.setFocusPainted(false);
		Font font = new Font("Imago", Font.BOLD, 60);
		bottonRetry.setFont(font);
		bottonRetry.addActionListener(new ActionListener() {
			public void actionPerformed(ActionEvent e) {
				scene_status = scene_position;
				U.debugAndWrite(3, "Retry Pressed");
				Model.getInstance().rewriteDataFile();			
			}});
		
		bottonEnd = new JButton("ENDE");
		bottonEnd.setBackground(new Color(190, 97, 53));
		bottonEnd.setForeground(Color.WHITE);
		bottonEnd.setBorder(BorderFactory.createEtchedBorder(EtchedBorder.LOWERED));
		bottonEnd.setFocusPainted(false);
		bottonEnd.setFont(font);
		bottonEnd.addActionListener(new ActionListener() {
			public void actionPerformed(ActionEvent e) {
				scene_status = scece_exit;
				U.debugAndWrite(3, "End Pressed");
				Model.getInstance().closeDataAndLogFile();

			}});
		
		this.add(bottonRetry);
		this.add(bottonEnd);
	}
	
	public int updateStatus() {
		return scene_status;
	}
	
	public void setStatus(int status) {
		scene_status = status;
	}
    
	public void paintComponent(Graphics g) {
		Rectangle rc = g.getClipBounds();
		g.setColor(new Color(251, 188, 144));
		g.fillRect(rc.x, rc.y, rc.width, rc.height);
		
		Rectangle rcRadarFigure = new Rectangle(rc.width / 2 - rc.height / 4, rc.height / 8, rc.height / 2, rc.height / 2);	
		drawRadarFigure((Graphics2D)g, rcRadarFigure);
	}

	private void drawRadarFigure(Graphics2D g, Rectangle rc) {
		/** radar plot **/
		g.setColor(Color.WHITE);
		g.fillOval(rc.x, rc.y, rc.width, rc.height);	
		g.setColor(Color.BLACK);
		Polygon[] radarCoordinate = new Polygon[10];
		int numBranches = 6;
		int radius = rc.width / 2;
		int centerX = rc.x + radius;
		int centerY = rc.y + radius;
		for (int i = 0; i < radarCoordinate.length; i++) {
			radarCoordinate[i] = new Polygon();
			double currentRadius = (double)radius / 10 * (i + 1);
			for (int j = 0; j < numBranches; j++) {
				int x = (int)(centerX + currentRadius * Math.cos(Math.toRadians(360 / numBranches * j)));
				int y = (int)(centerY - currentRadius * Math.sin(Math.toRadians(360 / numBranches * j)));
				radarCoordinate[i].addPoint(x, y);
			}
			
			g.drawPolygon(radarCoordinate[i]);
		}
		for (int j = 0; j < numBranches; j++) {
			g.drawLine(centerX, centerY, radarCoordinate[radarCoordinate.length - 1].xpoints[j], radarCoordinate[radarCoordinate.length - 1].ypoints[j]);
		}
		
		/** result **/
		g.setColor(Color.BLUE);
		g.setStroke(new BasicStroke(3));
		double[] ratio = Model.getInstance().readMotionRatios();
		String[] label = Model.getInstance().readMotionName();
		Polygon result = new Polygon();
		for (int i = 0; i < ratio.length; i++) {
			int x = (int)(centerX + radius * ratio[i] * Math.cos(Math.toRadians(360 / numBranches * i)));
			int y = (int)(centerY - radius * ratio[i] * Math.sin(Math.toRadians(360 / numBranches * i)));
			result.addPoint(x, y);
			g.drawString(label[i] + " " + String.format("%.2f", ratio[i]), x + 10, y + 10);
		}
		g.drawPolygon(result);	
	}

}
