# Supplementary material for: Feasibility of Using Microsoft Kinect to Assess Upper Limb Movement in Type III Spinal Muscular Atrophy Patients
Source: PLoS One. 2017 Jan 25;12(1):e0170472. doi: 10.1371/journal.pone.0170472 (PMC5266257; doi:10.1371/journal.pone.0170472)
Supplement: S1 Code — (ZIP) [file pone.0170472.s002.zip › S1_Code/smart_source/com.roche.smart/src/com/roche/smart/MotionAnalysis/ExerPage.java]

/*****************************************************************************
* (c) Copyright 2016-2017 F.Hoffmann-La Roche AG                             *
* Contact: xing.chen@Roche.com.                      *
*                                                                            *
* This file is part of SMART. SMART is free software: you can        *
* redistribute it and/or modify it under the terms of the GNU Lesser         *
* General Public License as published by the Free Software Foundation,       *
* either version 3 of the License, or (at your option) any later version.    *
*                                                                            *
* SMART is distributed in the hope that it will be useful, but           *
* WITHOUT ANY WARRANTY; without even the implied warranty of                 *
* MERCHANTABILITY or FITNESS FOR A PARTICULAR PURPOSE.  See the GNU          *
* Lesser General Public License for more details. You should have            *
* received a copy of the GNU Lesser General Public License along with        *
* SMART. If not, see <http://www.gnu.org/licenses/>.                     *
*****************************************************************************/

package com.roche.smart.MotionAnalysis;

import java.awt.Color;
import java.awt.Dimension;
import java.awt.Font;
import java.awt.Rectangle;
import java.awt.event.ActionEvent;
import java.awt.event.ActionListener;
import java.awt.event.ComponentAdapter;
import java.awt.event.ComponentEvent;
import java.awt.event.KeyEvent;

import javax.swing.BorderFactory;
import javax.swing.JButton;
import javax.swing.JLayeredPane;
import javax.swing.KeyStroke;
import javax.swing.border.EtchedBorder;

public class ExerPage extends JLayeredPane implements GlobalVariables {
	private static final long serialVersionUID = 1L;
	private static ExerPage instance = null;
	private JButton bottonStartExer;
	private JButton bottonStartGame;
	private int scene_status = scene_position;
	private boolean isEnabled = false;
	
	public static ExerPage getInstance() {
		return instance;
	}
	
	public ExerPage(final MotionAnalysisViewer viewer) {
		this.setLayout(null);
		this.addComponentListener(new ComponentAdapter() {
			public void componentResized( ComponentEvent e ) {
				Dimension d_window = ((ExerPage)e.getSource()).getSize();
				Rectangle rect_viewer = new Rectangle(d_window.width / 2 - d_window.height * 2 / 3, 0, d_window.height * 4 / 3, d_window.height);
				viewer.setBounds(rect_viewer);
				int width_button = (d_window.width - rect_viewer.width) / 2 - 20;
				int height_button = d_window.height / 10;
				bottonStartExer.setBounds(10, d_window.height - 20 - height_button * 2, width_button, height_button);
				bottonStartGame.setBounds(10, d_window.height - 10 - height_button, width_button, height_button);
				
			}
		});
		
		bottonStartGame = new JButton("STARTEN");
		bottonStartGame.setBackground(new Color(190, 97, 53));
		bottonStartGame.setForeground(Color.WHITE);
		bottonStartGame.setBorder(BorderFactory.createEtchedBorder(EtchedBorder.LOWERED));
		bottonStartGame.setFocusPainted(false);
		Font font = new Font("Imago", Font.BOLD, 50);
		bottonStartGame.setFont(font);
		bottonStartGame.setEnabled(false);
		bottonStartGame.addActionListener(new ActionListener() {
			public void actionPerformed(ActionEvent e) {
				scene_status = scene_game;
				U.debugAndWrite(3, "Start Pressed");
			}});
		bottonStartGame.getInputMap().put(KeyStroke.getKeyStroke(KeyEvent.VK_ESCAPE, 0), EXIT);
		bottonStartGame.getActionMap().put(EXIT, new KeyActions(EXIT));
		
		bottonStartExer = new JButton("�BEN");
		bottonStartExer.setBackground(new Color(190, 97, 53));
		bottonStartExer.setForeground(Color.WHITE);
		bottonStartExer.setBorder(BorderFactory.createEtchedBorder(EtchedBorder.LOWERED));
		bottonStartExer.setFocusPainted(false);
		bottonStartExer.setFont(font);
		bottonStartExer.setEnabled(false);
		bottonStartExer.addActionListener(new ActionListener() {
			public void actionPerformed(ActionEvent e) {
				scene_status = scene_exercise;
				MotionAnalysisViewer.getInstance().resetObjects();
				U.debugAndWrite(3, "Exercise Pressed");
			}});
		bottonStartExer.getInputMap().put(KeyStroke.getKeyStroke(KeyEvent.VK_SPACE, 0), CHANGE_FIGURE);
		bottonStartExer.getActionMap().put(CHANGE_FIGURE, new KeyActions(CHANGE_FIGURE));
		bottonStartExer.getInputMap().put(KeyStroke.getKeyStroke(KeyEvent.VK_ESCAPE, 0), EXIT);
		bottonStartExer.getActionMap().put(EXIT, new KeyActions(EXIT));
		
		this.add(viewer);
		this.add(bottonStartExer);
		this.add(bottonStartGame);
		
		instance = this;
	}
	
	public int updateStatus() {
		return scene_status;
	}
	
	public void setStatus(int status) {
		scene_status = status;
	}
	
	public void reload(MotionAnalysisViewer viewer) {
		this.add(viewer);
		Dimension d_window = this.getSize();
		Rectangle rect_viewer = new Rectangle(d_window.width / 2 - d_window.height * 2 / 3, 0, d_window.height * 4 / 3, d_window.height);
		viewer.setBounds(rect_viewer);
		int width_button = (d_window.width - rect_viewer.width) / 2 - 20;
		int height_button = d_window.height / 8;
		bottonStartExer.setBounds(10, d_window.height - 20 - height_button * 2, width_button, height_button);
		bottonStartGame.setBounds(10, d_window.height - 10 - height_button, width_button, height_button);
		
		bottonStartGame.setEnabled(false);
		bottonStartExer.setEnabled(false);
		isEnabled = false;
	}
	
	public void enableButtons() {
		bottonStartGame.setEnabled(true);
		bottonStartExer.setEnabled(true);
		isEnabled = true;
	}
	
	public boolean isButtonEnabled() {
		return isEnabled;
	}
}
