# Supplementary material for: Feasibility of Using Microsoft Kinect to Assess Upper Limb Movement in Type III Spinal Muscular Atrophy Patients
Source: PLoS One. 2017 Jan 25;12(1):e0170472. doi: 10.1371/journal.pone.0170472 (PMC5266257; doi:10.1371/journal.pone.0170472)
Supplement: S1 Code — (ZIP) [file pone.0170472.s002.zip › S1_Code/smart_source/com.roche.smart/src/com/roche/smart/MotionAnalysis/GlobalVariables.java]

/*****************************************************************************
* (c) Copyright 2016-2017 F.Hoffmann-La Roche AG                             *
* Contact: xing.chen@Roche.com.                      *
*                                                                            *
* This file is part of SMART. SMART is free software: you can        *
* redistribute it and/or modify it under the terms of the GNU Lesser         *
* General Public License as published by the Free Software Foundation,       *
* either version 3 of the License, or (at your option) any later version.    *
*                                                                            *
* SMART is distributed in the hope that it will be useful, but           *
* WITHOUT ANY WARRANTY; without even the implied warranty of                 *
* MERCHANTABILITY or FITNESS FOR A PARTICULAR PURPOSE.  See the GNU          *
* Lesser General Public License for more details. You should have            *
* received a copy of the GNU Lesser General Public License along with        *
* SMART. If not, see <http://www.gnu.org/licenses/>.                     *
*****************************************************************************/

package com.roche.smart.MotionAnalysis;

import java.text.DateFormat;
import java.text.SimpleDateFormat;

import javax.swing.ImageIcon;

public interface GlobalVariables {
	String path_export = System.getProperty("user.home") + "\\Google Drive\\Data\\";
	
	final String name_prepPage = "Prepartion Page";
	final String name_exerPage = "Exercise Page";
	final String name_gamePage = "Game Page";
	final String name_endPage = "End Page";
	
	final int scene_preparation = 0;
	final int scene_position = 1;
	final int scene_exercise = 2;
	final int scene_game = 3;
	final int scene_end = 4;
	final int scece_exit = -1;
	
	final String category_hat = "Hat";
	final String category_glass = "Glass";
	final String category_scarf = "Scarf";
	final String category_bag = "Bag";
	final String category_bird = "Bird";
	
	final String status_not_used = "Not used";
	final String status_on_cupboard = "On the cupboard";
	final String status_in_right_hand = "In the right hand";
	final String status_in_left_hand = "In the left hand";
	final String status_on_body = "On the body";
	final String status_disposed = "Disposed";
	
	final String head = category_hat;
	final String eye = category_glass;
	final String neck = category_scarf;
	final String rightShoulder = category_bag;
	final String leftShoulder = category_bird;
	final String upperAll = "Upper All";
	final String no_target = "None";
	
	final DateFormat timeFormat = new SimpleDateFormat("HH:mm:ss");
	
    ImageIcon icDressingRoom = LoadResource.createImageIconFromJar("dressingRoom_photocopy.png");
    
    ImageIcon[] icHat = new ImageIcon[] {LoadResource.createImageIconFromJar("hat1.png"),
    		LoadResource.createImageIconFromJar("hat2.png"),
			LoadResource.createImageIconFromJar("hat3.png"),
			LoadResource.createImageIconFromJar("hat4.png")};
    
    ImageIcon[] icGlass = new ImageIcon[] {LoadResource.createImageIconFromJar("glass2.png"),
			LoadResource.createImageIconFromJar("glass3.png"),
			LoadResource.createImageIconFromJar("glass4.png"),
			LoadResource.createImageIconFromJar("glass5.png")};
    
    ImageIcon[] icScarf = new ImageIcon[] {LoadResource.createImageIconFromJar("scarf4.png"),
			LoadResource.createImageIconFromJar("scarf2.png"),
			LoadResource.createImageIconFromJar("scarf5.png"),
			LoadResource.createImageIconFromJar("scarf1.png")};
    
    ImageIcon[] icBag = new ImageIcon[] {LoadResource.createImageIconFromJar("bag1.png"),
			LoadResource.createImageIconFromJar("bag4.png"),
			LoadResource.createImageIconFromJar("bag3.png"),
			LoadResource.createImageIconFromJar("bag2.png")};
    
    ImageIcon[] icBird = new ImageIcon[] {LoadResource.createImageIconFromJar("bird3.png"),
			LoadResource.createImageIconFromJar("bird4.png"),
			LoadResource.createImageIconFromJar("bird1.png"),
			LoadResource.createImageIconFromJar("bird2.png")};
    
    final static String EXIT = "Exit";
    final static String CHANGE_FIGURE = "Chagne Figure";
    final static String ENTER = "Enter";
    
    final int mode_skeleton = 0;
    final int mode_body = 1;
    final int mode_skeletonOnBody = 2;
}
