# Supplementary material for: Feasibility of Using Microsoft Kinect to Assess Upper Limb Movement in Type III Spinal Muscular Atrophy Patients
Source: PLoS One. 2017 Jan 25;12(1):e0170472. doi: 10.1371/journal.pone.0170472 (PMC5266257; doi:10.1371/journal.pone.0170472)
Supplement: S1 Code — (ZIP) [file pone.0170472.s002.zip › S1_Code/smart_source/com.roche.smart/src/com/roche/smart/MotionAnalysis/KeyActions.java]

/*****************************************************************************
* (c) Copyright 2016-2017 F.Hoffmann-La Roche AG                             *
* Contact: xing.chen@Roche.com.                      *
*                                                                            *
* This file is part of SMART. SMART is free software: you can        *
* redistribute it and/or modify it under the terms of the GNU Lesser         *
* General Public License as published by the Free Software Foundation,       *
* either version 3 of the License, or (at your option) any later version.    *
*                                                                            *
* SMART is distributed in the hope that it will be useful, but           *
* WITHOUT ANY WARRANTY; without even the implied warranty of                 *
* MERCHANTABILITY or FITNESS FOR A PARTICULAR PURPOSE.  See the GNU          *
* Lesser General Public License for more details. You should have            *
* received a copy of the GNU Lesser General Public License along with        *
* SMART. If not, see <http://www.gnu.org/licenses/>.                     *
*****************************************************************************/

package com.roche.smart.MotionAnalysis;

import java.awt.event.ActionEvent;

import javax.swing.AbstractAction;

public class KeyActions extends AbstractAction implements GlobalVariables {
	private static final long serialVersionUID = 1L;
	
	String name_action = "";

	public KeyActions(String name) {
		this.name_action = name;
	}

	public void actionPerformed(ActionEvent arg0) {
		if (name_action == EXIT) {
			U.debugAndWrite(3, "Key Ecs Pressed");
			Model.getInstance().closeDataAndLogFile();
			MotionAnalysisApp.getInstance().exit();
		}

		if (name_action == CHANGE_FIGURE) {
			U.debugAndWrite(3, "Key Space Pressed");
			int mode = MotionAnalysisViewer.getInstance().getFigureMode();
			if (mode == mode_skeletonOnBody ) {
				MotionAnalysisViewer.getInstance().setFigureModer(0);
				UserManager.getInstance().setShowBody(false);
			}
			else {
				UserManager.getInstance().setShowBody(true);
				MotionAnalysisViewer.getInstance().setFigureModer(mode + 1);
			}
				
		}
		
		if (name_action == ENTER) {
			U.debugAndWrite(3, "Key Enter Pressed");
			PrepPage.getInstance().entered();
		}
	}

}
