# Supplementary material for: Feasibility of Using Microsoft Kinect to Assess Upper Limb Movement in Type III Spinal Muscular Atrophy Patients
Source: PLoS One. 2017 Jan 25;12(1):e0170472. doi: 10.1371/journal.pone.0170472 (PMC5266257; doi:10.1371/journal.pone.0170472)
Supplement: S1 Code — (ZIP) [file pone.0170472.s002.zip › S1_Code/smart_source/com.roche.smart/src/com/roche/smart/MotionAnalysis/LoadResource.java]

/*****************************************************************************
* (c) Copyright 2016-2017 F.Hoffmann-La Roche AG                             *
* Contact: xing.chen@Roche.com.                      *
*                                                                            *
* This file is part of SMART. SMART is free software: you can        *
* redistribute it and/or modify it under the terms of the GNU Lesser         *
* General Public License as published by the Free Software Foundation,       *
* either version 3 of the License, or (at your option) any later version.    *
*                                                                            *
* SMART is distributed in the hope that it will be useful, but           *
* WITHOUT ANY WARRANTY; without even the implied warranty of                 *
* MERCHANTABILITY or FITNESS FOR A PARTICULAR PURPOSE.  See the GNU          *
* Lesser General Public License for more details. You should have            *
* received a copy of the GNU Lesser General Public License along with        *
* SMART. If not, see <http://www.gnu.org/licenses/>.                     *
*****************************************************************************/

package com.roche.smart.MotionAnalysis;

import java.io.IOException;
import java.net.URL;

import javax.sound.sampled.AudioInputStream;
import javax.sound.sampled.AudioSystem;
import javax.sound.sampled.UnsupportedAudioFileException;
import javax.swing.ImageIcon;

public class LoadResource {
	public static ImageIcon createImageIconFromJar(String name){
		URL url = LoadResource.class.getResource("/images/"+ name);
		if (url == null){
			throw new UnsupportedOperationException("Could not load '" + name + "'.");
		} else {
			return new ImageIcon(url);
		}
	}
	
	public static AudioInputStream getAudioInputStream(String name) throws UnsupportedAudioFileException, IOException {
		URL url = LoadResource.class.getResource("/audios/"+ name);
		if (url == null){
			throw new UnsupportedOperationException("Could not load '" + name + "'.");
		}
		else 
			return AudioSystem.getAudioInputStream(url);
	}
}
