# Supplementary material for: Feasibility of Using Microsoft Kinect to Assess Upper Limb Movement in Type III Spinal Muscular Atrophy Patients
Source: PLoS One. 2017 Jan 25;12(1):e0170472. doi: 10.1371/journal.pone.0170472 (PMC5266257; doi:10.1371/journal.pone.0170472)
Supplement: S1 Code — (ZIP) [file pone.0170472.s002.zip › S1_Code/smart_source/com.roche.smart/src/com/roche/smart/MotionAnalysis/Model.java]

/*****************************************************************************
* (c) Copyright 2016-2017 F.Hoffmann-La Roche AG                             *
* Contact: xing.chen@Roche.com.                      *
*                                                                            *
* This file is part of SMART. SMART is free software: you can        *
* redistribute it and/or modify it under the terms of the GNU Lesser         *
* General Public License as published by the Free Software Foundation,       *
* either version 3 of the License, or (at your option) any later version.    *
*                                                                            *
* SMART is distributed in the hope that it will be useful, but           *
* WITHOUT ANY WARRANTY; without even the implied warranty of                 *
* MERCHANTABILITY or FITNESS FOR A PARTICULAR PURPOSE.  See the GNU          *
* Lesser General Public License for more details. You should have            *
* received a copy of the GNU Lesser General Public License along with        *
* SMART. If not, see <http://www.gnu.org/licenses/>.                     *
*****************************************************************************/

package com.roche.smart.MotionAnalysis;

import java.io.BufferedOutputStream;
import java.io.BufferedWriter;
import java.io.File;
import java.io.FileOutputStream;
import java.io.FileWriter;
import java.io.IOException;
import java.util.Date;
import java.util.zip.ZipEntry;
import java.util.zip.ZipOutputStream;

public class Model implements GlobalVariables {
	private static Model instance = null;
	
	private int maxRightArmLiftingAngle = 0;
	private int maxRightElbowExtAngle = 0;
	private int maxRightElbowFleAngle = 0; 
	private int maxLeftArmLiftingAngle = 0;  
	private int maxLeftElbowExtAngle = 0;
	private int maxLeftElbowFleAngle = 0;
	private boolean zipped = true;
	private String fileNameDataZipped;
	private String fileNameDataUnzipped;
	private BufferedWriter bwData;
	private BufferedWriter bwLog;
	private ZipOutputStream zosData;
	private ZipOutputStream zosLog;
	
	public static Model getInstance() {
		if (instance == null) {
			instance = new Model();
		}
		return instance;
	}
	
	public void writeMaxAndMinAngles(int rightArmLifting, int rightElbowMax, int rightElbowMin, int leftArmLifting, int leftElbowMax, int leftElbowMin) {
		maxRightArmLiftingAngle = rightArmLifting;
		if (rightElbowMax >= 90)
			maxRightElbowExtAngle = rightElbowMax - 90;
		else
			maxRightElbowExtAngle = 0;
		if (rightElbowMin <= 90)
			maxRightElbowFleAngle = 90 - rightElbowMin;
		else
			maxRightElbowFleAngle = 0;

		maxLeftArmLiftingAngle = leftArmLifting;  
		if (leftElbowMax >= 90)
			maxLeftElbowExtAngle = leftElbowMax - 90;
		else
			maxLeftElbowExtAngle = 0;
		if (leftElbowMin <= 90)
			maxLeftElbowFleAngle = 90 - leftElbowMin;
		else
			maxLeftElbowFleAngle = 0;
	}
	
	public double[] readMotionRatios() {
		double[] ratios = new double[]{(double)maxRightElbowExtAngle / 90, (double)maxRightArmLiftingAngle / 180, (double)maxLeftArmLiftingAngle / 180, 
				(double)maxLeftElbowExtAngle / 90, (double)maxLeftElbowFleAngle / 90, (double)maxRightElbowFleAngle / 90,};
		return ratios;
	}
	
	public String[] readMotionName() {
		String[] names = new String[] {"Max Elbow Extention (R)", "Max Arm Lifting (R)", "Max Arm Lifting (L)",
				"Max Elbow Extention (L)", "Max Elbow Flexion (L)", "Max Elbow Flexion (R)",};
		return names;
	}
	
	public void createDataAndLogFile(String id, String dateAndTime){
		try {
			String newDateAndTime = dateAndTime.replace(":", ".");
			newDateAndTime = newDateAndTime.replace(" ", "_");
			
			if (zipped) {
				//data file
				fileNameDataZipped = path_export + id + "_" + newDateAndTime + ".output";	
				FileOutputStream fosData = new FileOutputStream(fileNameDataZipped);
				BufferedOutputStream bosData = new BufferedOutputStream(fosData);
				zosData = new ZipOutputStream(bosData);
	
				zosData.putNextEntry(new ZipEntry(fileNameDataZipped));
				String items = "Time\tcurrentTimeMillis\tHead-X\tHead-Y\tHead-Z\tNeck-X\tNeck-Y\tNeck-Z\t" +
						"RightShoulder-X\tRightShoulder-Y\tRightShoulder-Z\tRightElbow-X\tRightElbow-Y\tRightElbow-Z\t" +
						"RightHand-X\tRightHand-Y\tRightHand-Z\tLeftShoulder-X\tLeftShoulder-Y\tLeftShoulder-Z\t" +
						"LeftElbow-X\tLeftElbow-Y\tLeftElbow-Z\tLeftHand-X\tLeftHand-Y\tLeftHand-Z\tTorso-X\tTorso-Y\tTorso-Z" + System.getProperty("line.separator");
				zosData.write(items.getBytes());
				
				//log file
				String fileNameLog = path_export + "log_" + id + "_" + newDateAndTime + ".output";
				FileOutputStream fosLog = new FileOutputStream(fileNameLog);
				BufferedOutputStream bosLog = new BufferedOutputStream(fosLog);
				zosLog = new ZipOutputStream(bosLog);
				zosLog.putNextEntry(new ZipEntry(fileNameLog));
				String s = timeFormat.format(new Date()) + "\t" + System.currentTimeMillis() + "\t" + "Log File created" + System.getProperty("line.separator");
				zosLog.write(s.getBytes());
			}
			else {
				//data file
				fileNameDataUnzipped = path_export + id + "_" + newDateAndTime + ".txt";
				File fileData = new File(fileNameDataUnzipped);
				if (!fileData.exists()) {
					fileData.createNewFile();
				}
				bwData = new BufferedWriter(new FileWriter(fileData.getAbsoluteFile()));
				String items = "Time\tcurrentTimeMillis\tHead-X\tHead-Y\tHead-Z\tNeck-X\tNeck-Y\tNeck-Z\t" +
						"RightShoulder-X\tRightShoulder-Y\tRightShoulder-Z\tRightElbow-X\tRightElbow-Y\tRightElbow-Z\t" +
						"RightHand-X\tRightHand-Y\tRightHand-Z\tLeftShoulder-X\tLeftShoulder-Y\tLeftShoulder-Z\t" +
						"LeftElbow-X\tLeftElbow-Y\tLeftElbow-Z\tLeftHand-X\tLeftHand-Y\tLeftHand-Z\tTorso-X\tTorso-Y\tTorso-Z" + System.getProperty("line.separator");
				bwData.write(items);
				
				//log file
				String fileNameLog = path_export + "log_" + id + "_" + newDateAndTime + ".txt";
				File fileLog = new File(fileNameLog);
				if (!fileLog.exists()) {
					fileLog.createNewFile();
				}
				bwLog = new BufferedWriter(new FileWriter(fileLog.getAbsoluteFile()));
				bwLog.write(timeFormat.format(new Date()) + "\t" + System.currentTimeMillis() + "\t" + "Log File created" + System.getProperty("line.separator"));
			}
			
		} catch (IOException e) {
			e.printStackTrace();
		}
		
	}
	
	public void writeDataFile(String data){
		try {
			if (zipped) {
				if (zosData != null) {
					zosData.write(data.getBytes());
				}
			}
			else {
				if (bwData != null)
					bwData.write(data);
			}
			
		} catch (IOException e) {
			e.printStackTrace();
		}
	}
	
	public void rewriteDataFile(){
		try {
			if (zipped) {
				zosData = new ZipOutputStream(new BufferedOutputStream(new FileOutputStream(fileNameDataZipped)));
				zosData.putNextEntry(new ZipEntry(fileNameDataZipped));
				String items = "Time\tcurrentTimeMillis\tHead-X\tHead-Y\tHead-Z\tNeck-X\tNeck-Y\tNeck-Z\t" +
						"RightShoulder-X\tRightShoulder-Y\tRightShoulder-Z\tRightElbow-X\tRightElbow-Y\tRightElbow-Z\t" +
						"RightHand-X\tRightHand-Y\tRightHand-Z\tLeftShoulder-X\tLeftShoulder-Y\tLeftShoulder-Z\t" +
						"LeftElbow-X\tLeftElbow-Y\tLeftElbow-Z\tLeftHand-X\tLeftHand-Y\tLeftHand-Z\tTorso-X\tTorso-Y\tTorso-Z" + System.getProperty("line.separator");
				zosData.write(items.getBytes());
			}
			else {
				bwData = new BufferedWriter(new FileWriter(new File(fileNameDataUnzipped).getAbsoluteFile(), false));
				String items = "Time\tcurrentTimeMillis\tHead-X\tHead-Y\tHead-Z\tNeck-X\tNeck-Y\tNeck-Z\t" +
						"RightShoulder-X\tRightShoulder-Y\tRightShoulder-Z\tRightElbow-X\tRightElbow-Y\tRightElbow-Z\t" +
						"RightHand-X\tRightHand-Y\tRightHand-Z\tLeftShoulder-X\tLeftShoulder-Y\tLeftShoulder-Z\t" +
						"LeftElbow-X\tLeftElbow-Y\tLeftElbow-Z\tLeftHand-X\tLeftHand-Y\tLeftHand-Z\tTorso-X\tTorso-Y\tTorso-Z" + System.getProperty("line.separator");
				bwData.write(items);
			}
		} catch (IOException e) {
			e.printStackTrace();
		}
		
	}
	
	public void writeLogFile(String loginfo){
		try {
			if (zipped) {
				if (zosLog != null) {
					String s = timeFormat.format(new Date()) + "\t" + System.currentTimeMillis() + "\t" + loginfo + System.getProperty("line.separator");
					zosLog.write(s.getBytes());
				}
			}
			else {
				if (bwLog != null)
					bwLog.write(timeFormat.format(new Date()) + "\t" + System.currentTimeMillis() + "\t" + loginfo + System.getProperty("line.separator"));
			}
		} catch (IOException e) {
			e.printStackTrace();
		}
	}
	
	public void closeDataAndLogFile(){
		try {
			if (zipped) {
				if (zosData != null) {
					zosData.closeEntry();
					zosData.close();
				}
				
				if (zosLog != null) {
					zosLog.closeEntry();
					zosLog.close();
				}
			}
			else {
				if (bwData != null)
					bwData.close();
				
				if (bwLog != null)
					bwLog.close();
			}
		} catch (IOException e) {
			e.printStackTrace();
		}
	}

}
