# Supplementary material for: Feasibility of Using Microsoft Kinect to Assess Upper Limb Movement in Type III Spinal Muscular Atrophy Patients
Source: PLoS One. 2017 Jan 25;12(1):e0170472. doi: 10.1371/journal.pone.0170472 (PMC5266257; doi:10.1371/journal.pone.0170472)
Supplement: S1 Code — (ZIP) [file pone.0170472.s002.zip › S1_Code/smart_source/com.roche.smart/src/com/roche/smart/MotionAnalysis/MotionAnalysisApp.java]

/*****************************************************************************
* (c) Copyright 2016-2017 F.Hoffmann-La Roche AG                             *
* Contact: xing.chen@Roche.com.                      *
*                                                                            *
* This file is part of SMART. SMART is free software: you can        *
* redistribute it and/or modify it under the terms of the GNU Lesser         *
* General Public License as published by the Free Software Foundation,       *
* either version 3 of the License, or (at your option) any later version.    *
*                                                                            *
* SMART is distributed in the hope that it will be useful, but           *
* WITHOUT ANY WARRANTY; without even the implied warranty of                 *
* MERCHANTABILITY or FITNESS FOR A PARTICULAR PURPOSE.  See the GNU          *
* Lesser General Public License for more details. You should have            *
* received a copy of the GNU Lesser General Public License along with        *
* SMART. If not, see <http://www.gnu.org/licenses/>.                     *
*****************************************************************************/

package com.roche.smart.MotionAnalysis;

import java.awt.BorderLayout;
import java.awt.CardLayout;
import java.awt.event.KeyEvent;

import javax.swing.JFrame;
import javax.swing.JPanel;
import javax.swing.KeyStroke;

public class MotionAnalysisApp implements GlobalVariables {
	
	private static MotionAnalysisApp instance = null;

	private JFrame frame;
	private static MotionAnalysisApp app;
	private JPanel panels;
	private PrepPage prepPage;
	private ExerPage exerPage;
	private JPanel gamePage;
	private EndPage endPage;
	
	private MotionAnalysisViewer viewerMotionAnalysis;
	private int status = scene_preparation;
	private boolean continueRun = true;

	private static final long FPS = 20;
	
	public MotionAnalysisApp (final JFrame frame) {
		this.frame = frame;
		instance = this;
	}
	
	public static MotionAnalysisApp getInstance() {
		if (instance != null)
			return instance;
		
		return null;
	}
	
	public static void main(String s[]) {
		U.debugAndWrite(3, "Program started!!!!!!!!!!!!!!!!!!!!!!!!!!!!!!!!!!!!!!!!!!!");
		JFrame f = new JFrame ("Motion Analysis App");
		f.setUndecorated(true);
		f.setDefaultCloseOperation(JFrame.EXIT_ON_CLOSE);
	
		app = new MotionAnalysisApp(f);		
		app.panels = new JPanel(new CardLayout());
		app.panels.getInputMap().put(KeyStroke.getKeyStroke(KeyEvent.VK_ESCAPE, 0), EXIT);
		app.panels.getActionMap().put(EXIT, new KeyActions(EXIT));
		app.panels.getInputMap().put(KeyStroke.getKeyStroke(KeyEvent.VK_SPACE, 0), CHANGE_FIGURE);
		app.panels.getActionMap().put(CHANGE_FIGURE, new KeyActions(CHANGE_FIGURE));
		app.panels.getInputMap().put(KeyStroke.getKeyStroke(KeyEvent.VK_ENTER, 0), ENTER);
		app.panels.getActionMap().put(ENTER, new KeyActions(ENTER));
		app.viewerMotionAnalysis = new MotionAnalysisViewer();
		
		/** Preparation Page **/
		app.prepPage = new PrepPage();
		
		/** Exercise Page **/
		app.exerPage = new ExerPage(app.viewerMotionAnalysis);
		
		/** Game Page **/
		app.gamePage = new JPanel(new BorderLayout());
		
		/** End Page **/
		app.endPage = new EndPage();
		
		//add all pages into card layout
		app.panels.add(app.prepPage, name_prepPage);
		app.panels.add(app.exerPage, name_exerPage);
		app.panels.add(app.gamePage, name_gamePage);
		app.panels.add(app.endPage, name_endPage);
		
		f.add("Center", app.panels);
		f.setVisible(true);
		f.setExtendedState(JFrame.MAXIMIZED_BOTH);
		
		app.run();     
	}
	
	private void run()
    {	
		final CardLayout cl = (CardLayout)(app.panels.getLayout());
        while(continueRun) {
    		Performeter.getDefault().start("run loop");
			if (Performeter.getDefault().getMillisSinceStart() > 1000l){
				//U.debugAndWrite(3, Performeter.getDefault().toString());
				Model.getInstance().writeLogFile(Performeter.getDefault().toString());
				Performeter.getDefault().clear();
				//U.debugAndWrite(3, "Used memory is " + (Runtime.getRuntime().totalMemory() - Runtime.getRuntime().freeMemory()));
				//Model.getInstance().writeLogFile("Used memory is " + (Runtime.getRuntime().totalMemory() - Runtime.getRuntime().freeMemory()));
			}

        	long startTime = System.currentTimeMillis();
			switch (status) {
        	case scene_preparation:
        		cl.show(app.panels, name_prepPage);
        		status = app.prepPage.updateStatus();
        		break;
        	case scene_position:
        	case scene_exercise:
        		app.viewerMotionAnalysis.setStatus(status);
        		cl.show(app.panels, name_exerPage);
				app.viewerMotionAnalysis.update();
        		app.viewerMotionAnalysis.repaint();
        		status = app.exerPage.updateStatus();
        		if (status == scene_game) {
        			app.exerPage.setStatus(scene_exercise);
        			app.viewerMotionAnalysis.setStatus(scene_game);
            		app.viewerMotionAnalysis.resetObjects();
            		app.gamePage.add(app.viewerMotionAnalysis, BorderLayout.CENTER);
        		}
	        	break;
        	case scene_game:
        		cl.show(app.panels, name_gamePage);
        		status = app.viewerMotionAnalysis.update();
        		app.viewerMotionAnalysis.repaint();      		
        		break;
        	case scene_end: 
        		cl.show(app.panels, name_endPage);
        		status = app.endPage.updateStatus();
        		if (status == scene_position) {
        			app.endPage.setStatus(scene_end);
        			app.viewerMotionAnalysis.setStatus(scene_position);
        			app.viewerMotionAnalysis.reset();
        			app.exerPage.reload(app.viewerMotionAnalysis);
        			app.exerPage.setStatus(scene_position);
        		}
        		break;
        	case scece_exit:
        	default:
        		continueRun = false;
        		break;
        	}
			
			
			long sleepTime = 1000 / FPS - (System.currentTimeMillis() - startTime);
			if (sleepTime > 0)
				try {
					Thread.sleep(sleepTime);
				} catch (InterruptedException e) {
					e.printStackTrace();
				}
			Performeter.getDefault().end("run loop");

        }
        app.viewerMotionAnalysis.release();
        frame.dispose();
        System.exit(0);
    }
	
	public void exit() {
		continueRun = false;
	}
}
