# Supplementary material for: Feasibility of Using Microsoft Kinect to Assess Upper Limb Movement in Type III Spinal Muscular Atrophy Patients
Source: PLoS One. 2017 Jan 25;12(1):e0170472. doi: 10.1371/journal.pone.0170472 (PMC5266257; doi:10.1371/journal.pone.0170472)
Supplement: S1 Code — (ZIP) [file pone.0170472.s002.zip › S1_Code/smart_source/com.roche.smart/src/com/roche/smart/MotionAnalysis/MotionAnalysisViewer.java]

/*****************************************************************************
* (c) Copyright 2016-2017 F.Hoffmann-La Roche AG                             *
* Contact: xing.chen@Roche.com.                      *
*                                                                            *
* This file is part of SMART. SMART is free software: you can        *
* redistribute it and/or modify it under the terms of the GNU Lesser         *
* General Public License as published by the Free Software Foundation,       *
* either version 3 of the License, or (at your option) any later version.    *
*                                                                            *
* SMART is distributed in the hope that it will be useful, but           *
* WITHOUT ANY WARRANTY; without even the implied warranty of                 *
* MERCHANTABILITY or FITNESS FOR A PARTICULAR PURPOSE.  See the GNU          *
* Lesser General Public License for more details. You should have            *
* received a copy of the GNU Lesser General Public License along with        *
* SMART. If not, see <http://www.gnu.org/licenses/>.                     *
*****************************************************************************/

package com.roche.smart.MotionAnalysis;

import java.awt.BasicStroke;
import java.awt.Color;
import java.awt.Dimension;
import java.awt.Font;
import java.awt.Graphics;
import java.awt.Graphics2D;
import java.awt.Image;
import java.awt.Point;
import java.awt.Rectangle;
import java.awt.RenderingHints;
import java.awt.Shape;
import java.awt.event.ActionEvent;
import java.awt.event.ActionListener;
import java.awt.geom.AffineTransform;
import java.awt.geom.Ellipse2D;
import java.io.IOException;
import java.util.Date;
import java.util.HashMap;

import javax.sound.sampled.AudioInputStream;
import javax.sound.sampled.AudioSystem;
import javax.sound.sampled.Clip;
import javax.sound.sampled.LineUnavailableException;
import javax.sound.sampled.UnsupportedAudioFileException;
import javax.swing.JPanel;
import javax.swing.SwingUtilities;
import javax.swing.Timer;

import org.OpenNI.Point3D;
import org.OpenNI.SkeletonJoint;
import org.OpenNI.SkeletonJointPosition;

public class MotionAnalysisViewer extends JPanel implements GlobalVariables{
	private static final long serialVersionUID = 1L;
	private static MotionAnalysisViewer instance = null;

	UserManager userManager;
	ObjectManager objectManager;
	Model model = Model.getInstance();
    
    /** scene variables **/
    private int width, height;
    private double enlargeRatio = 1;
    private int offsetX = 0;
    private int offsetY = 0;
    private Rectangle rcOld = null;
    
    private Image imgbg = icDressingRoom.getImage();
    private double distTolerance2D = 0;
    private double distTolerance3D = 150;
    private boolean isMovingObject = false;
    private boolean rightSide = false;
    private Timer timerBlinking = null;
    private boolean isTimerBlinkingStarted = false;
    private Timer timerSecond;
    private boolean isTimerSecondStarted = false;
    private int second = 240;
    private Timer timerEachObject;
    private boolean isTimerEachObjectStarted = false;
    private int secondEachObject = 0;
    private int maxTimeEachObject = 12;
    private int scene_status = scene_position;
    private Clip clip_fetch = null;
    private Clip clip_put = null;
    private boolean isEnd = false;
    private int height_head;
    private int position_neck;
    private Shape rotatedRightEllipse;
    private Shape rotatedLeftEllipse;
    private Point3D ptRef;
    
    /** objects variables **/
    private ObjectItem[] objects;
    private int targetObject = 0;
    private int numFinishedObject = 0;
    private boolean isObjectsInitialized = false;
    
    /** user variables **/
    private int mode_figure = mode_skeleton;
    private double length_shoulder = 0;
	private double length_arm = 0;
	private double length_shoulder_realWorld = 0;
	private double length_arm_realWorld = 0;
    private Point[] pt_objectLocation = new Point[10];
	private Point pt_rightShoulderCenter;
	private Point pt_leftShoulderCenter;
	private boolean isBodyPositioned = false;
	private boolean isZDimensionPositioned = false;
	private boolean isYDimensionPositioned = false;
	private boolean isXDimensionPositioned = false;
	private HashMap<SkeletonJoint, SkeletonJointPosition> jointHash;
	private String targetBodyArea = no_target;
	private boolean showPositionIndicator = false;
	
	private int maxRightArmLiftingAngle = 0;
	private int maxLeftArmLiftingAngle = 0;  
	private int maxRightElbowAngle = 0;
	private int minRightElbowAngle = 180; 
	private int maxLeftElbowAngle = 0;
	private int minLeftElbowAngle = 180;
	
	public static MotionAnalysisViewer getInstance() {
		if (instance != null)
			return instance;
		
		return null;
	}
    
	public MotionAnalysisViewer()
    {
		instance = this;
		
		/** user related initialization **/
		userManager = new UserManager();
		width = userManager.getXRes();
		height = userManager.getYRes();
		
		//empirical value
		distTolerance2D = height / 15;
		
		Point3D ptRefProjective = new Point3D(width / 2, height / 2, 2000);
		ptRef = userManager.getReaWorldCoordinate(ptRefProjective);
       
		/** object related initialization **/
		objectManager = new ObjectManager();
		objects = objectManager.getObjects();
		
		/** audio initialization **/
		try {
			clip_fetch = AudioSystem.getClip();
			AudioInputStream audio_fetch = LoadResource.getAudioInputStream("ding.wav");
			clip_fetch.open(audio_fetch);
			
			clip_put = AudioSystem.getClip();
			AudioInputStream audio_put = LoadResource.getAudioInputStream("ding.wav");
			clip_put.open(audio_put);
		} catch(UnsupportedAudioFileException uae) {
			U.debugAndWrite(3, uae.toString());
        }
        catch(IOException ioe) {
        	U.debugAndWrite(3, ioe.toString());
        }
        catch(LineUnavailableException lua) {
        	U.debugAndWrite(3, lua.toString());
        }
		
		/** scene related initialization **/
		height_head = height / 9;
		position_neck = height * 3 / 7;

		Ellipse2D ellipse = new  Ellipse2D.Double(-height_head / 3, -height_head, height_head / 1.5, height_head * 2.5);

		AffineTransform transformRight = new AffineTransform();
		transformRight.translate(width / 2 + height_head, position_neck + height_head / 1.3);
		transformRight.rotate(Math.toRadians(-45));

		rotatedRightEllipse = transformRight.createTransformedShape(ellipse);
		
		AffineTransform transformLeft = new AffineTransform();
		transformLeft.translate(width / 2 - height_head, position_neck + height_head / 1.3);
		transformLeft.rotate(Math.toRadians(45));
		
		rotatedLeftEllipse = transformLeft.createTransformedShape(ellipse);
		
    }
    
	public void paintComponent(Graphics g) {
		super.paintComponent(g);
		Performeter.getDefault().start("paint");

		calculateGeometryIfNeeded((Graphics2D)g);
		/** affine transform to translate and scale **/
		Graphics2D g2 = (Graphics2D) g;
    	g2.setRenderingHint(RenderingHints.KEY_INTERPOLATION, RenderingHints.VALUE_INTERPOLATION_BILINEAR);
    	AffineTransform oldTF = g2.getTransform();
    	AffineTransform newTF = (AffineTransform) (oldTF.clone());
    	newTF.translate(offsetX, offsetY);
    	newTF.scale(enlargeRatio, enlargeRatio);	
		g2.setTransform(newTF);
		
		/** drawing **/  		
		//background
		g2.drawImage(imgbg, 0, 0, width, height, null);
		drawSignalAndTime(g2, second);
		
		//user body
		if (mode_figure == mode_skeleton) {
			if (userManager.isTracking()) {
				drawSkeleton(g2);
			}
		}
		else if (mode_figure == mode_body)
			g2.drawImage(userManager.getRealBody(), 0, 0, this);
		else if (mode_figure == mode_skeletonOnBody) {
			g2.drawImage(userManager.getRealBody(), 0, 0, this);
			if (userManager.isTracking()) {
				drawSkeleton(g2);
			}
		}
		
		//to locate body position and draw objects after positioning
		if (scene_status == scene_position) {
			if (!userManager.isTracking())
				drawFigure(g2);
			drawInformation(g2);
		}
		else {
			drawObjects(g2);
			drawRightAndLeftIndication(g2);
		}
				
		//moving object
		if ((scene_status != scene_position) && showPositionIndicator && userManager.isTracking()) {
			drawTargetObjectLocation(g2, targetObject);
			if (isMovingObject) 
				drawTargetBodyPartLocation(g2, targetBodyArea);
		}
		
		/** transform back **/
		g2.setTransform(oldTF);
		
		Performeter.getDefault().end("paint");
	}
	
	/** Update and Release **/
	public int update(){
		SwingUtilities.invokeLater(new Runnable(){
			public void run() {
				Performeter.getDefault().start("update");
				
				if (isEnd)
					return;

				userManager.updateDepth();
				
				if (userManager.isTracking()) {
					jointHash = userManager.getCurrentUserJointsInfo();
					
					if (scene_status == scene_position) {
						calculatedArmAndShoulderLength();
						if (isZDimensionPositioned)
							model.writeLogFile("Distance OK!");
						if (isYDimensionPositioned)
							model.writeLogFile("Height OK!");
						if (isXDimensionPositioned)
							model.writeLogFile("X Dimension OK!");
					}
					else {
						if (!isObjectsInitialized)
							initializeObjects();
						
						if (!isTimerBlinkingStarted)
							startBlinkingTimer(500);
						
						if (!isTimerEachObjectStarted)
							startEachObjectTimer();
						
						updateObjects();
					}
					
					if (scene_status == scene_game) {
						calculateAnglesInRealWorld();
						try {
							writeToDataFile();
						} catch (IOException e) {
							e.printStackTrace();
						}
					}
				}
				
				if (scene_status == scene_position)
					updatePositioning();
				
				if (!isTimerSecondStarted && (scene_status == scene_game))
					startSecondTimer();
				
				if (scene_status == scene_end) {
					model.writeMaxAndMinAngles(maxRightArmLiftingAngle, maxRightElbowAngle, minRightElbowAngle, 
							maxLeftArmLiftingAngle, maxLeftElbowAngle, minLeftElbowAngle);
					model.writeLogFile("Game Finished ------------------------------");
					double[] result = model.readMotionRatios();
					model.writeLogFile("Max Right Lifting: " + String.format("%.2f", result[1]) + 
							" Max Right Extention: " + String.format("%.2f", result[0]) +
							" Max Right Flexion: " + String.format("%.2f", result[5]) +
							" Max Left Lifting: " + String.format("%.2f", result[2]) +
							" Max Left Extention: " + String.format("%.2f", result[3]) +
							" Max Left Flexion: " + String.format("%.2f", result[4]));
					isEnd = true;
				}
				Performeter.getDefault().end("update");

			}});
		
		return scene_status;
    }
	
	public void setStatus(int status) {
		scene_status = status;
	}
	
	public void reset() {
		resetObjects();
		
		second = 240;
		numFinishedObject = 0;
		showPositionIndicator = false;
		isTimerSecondStarted = false;
		isZDimensionPositioned = false;
		isYDimensionPositioned = false;
		isXDimensionPositioned = false;
		isBodyPositioned = false;
		isEnd = false;
		
		maxRightArmLiftingAngle = 0;
		maxLeftArmLiftingAngle = 0;  
		maxRightElbowAngle = 0;
		minRightElbowAngle = 180; 
		maxLeftElbowAngle = 0;
		minLeftElbowAngle = 180;
	}
	
	public void resetObjects() {
		objectManager.generateOrderedObjects();
		int index = 0;
		for (int i = 0; i < objects.length; i++ ) {
			if (i < objects.length / 2)
				index = i;
			else
				index = i - objects.length / 2;
			objects[i].setPosition(pt_objectLocation[index]);
			objects[i].setStatus(status_on_cupboard);
			userManager.setObjectIndex(objects[i].getCategory(), -1);
		}
		
		isMovingObject = false;
		targetBodyArea = no_target;
		secondEachObject = 0;
	}
	
	public void setFigureModer(int mode) {
		this.mode_figure = mode;
	}
	
	public int getFigureMode() {
		return this.mode_figure;
	}
	
	public void release() {
		userManager.release();
    }
	
	private void writeToDataFile() throws IOException {
		Point3D posHead = userManager.getReaWorldCoordinate(jointHash.get(SkeletonJoint.HEAD).getPosition());
		Point3D posNeck = userManager.getReaWorldCoordinate(jointHash.get(SkeletonJoint.NECK).getPosition());
    	Point3D posRightShoulder = userManager.getReaWorldCoordinate(jointHash.get(SkeletonJoint.RIGHT_SHOULDER).getPosition());
    	Point3D posRightElbow = userManager.getReaWorldCoordinate(jointHash.get(SkeletonJoint.RIGHT_ELBOW).getPosition());
    	Point3D posRightHand = userManager.getReaWorldCoordinate(jointHash.get(SkeletonJoint.RIGHT_HAND).getPosition());
    	Point3D posLeftShoulder = userManager.getReaWorldCoordinate(jointHash.get(SkeletonJoint.LEFT_SHOULDER).getPosition());
    	Point3D posLeftElbow = userManager.getReaWorldCoordinate(jointHash.get(SkeletonJoint.LEFT_ELBOW).getPosition());
    	Point3D posLeftHand = userManager.getReaWorldCoordinate(jointHash.get(SkeletonJoint.LEFT_HAND).getPosition());
    	Point3D posTorso = userManager.getReaWorldCoordinate(jointHash.get(SkeletonJoint.TORSO).getPosition());
    	
    	model.writeDataFile(timeFormat.format(new Date()) + "\t" + System.currentTimeMillis() + "\t" + 
    										toString(posHead) + "\t" + toString(posNeck) + "\t" +
    										toString(posRightShoulder) + "\t" + toString(posRightElbow) + "\t" + toString(posRightHand) + "\t" +
    										toString(posLeftShoulder) + "\t" + toString(posLeftElbow) + "\t" + toString(posLeftHand) + "\t" + 
    										toString(posTorso) + System.getProperty("line.separator"));
	}
	
	private String toString(Point3D pt) {
		String s = String.format("%.0f", pt.getX()) + "\t" + String.format("%.0f", pt.getY()) + "\t" + String.format("%.0f", pt.getZ());
		return s;
	}
	
	/** Update object status and position **/
	private void initializeObjects() {
		pt_rightShoulderCenter = new Point((int)(width / 2 + length_shoulder / 2), height / 2);
		pt_leftShoulderCenter = new Point((int)(width / 2 - length_shoulder / 2), height / 2);
		setObjectSize();
		initializeObjectPositions();
		
		isObjectsInitialized = true;
		
		U.debugAndWrite(3, "Calibartion done ------------------------------");
		U.debugAndWrite(3, "In real world arm length is " + length_arm_realWorld + " and shoulder length is " + length_shoulder_realWorld);
		U.debugAndWrite(3, "On the screen arm length is " + length_arm + " and shoulder length is " + length_shoulder);
	}
	
	private void updateObjects() {
		numFinishedObject = 0;
		for (int i = 0; i < objects.length; i++) {		
			//Object on the cupboard
			if (isBodyPositioned && (targetObject == i) && !isMovingObject && (objects[i].getStatus() == status_on_cupboard)) {//no object is moving & self is ready
				Point ptRight = new Point((int)(jointHash.get(SkeletonJoint.RIGHT_HAND).getPosition().getX()), (int)(jointHash.get(SkeletonJoint.RIGHT_HAND).getPosition().getY()));
				if (ptRight.distance(objects[i].getPosition()) < distTolerance2D) {
					clip_fetch.setMicrosecondPosition(0);
					clip_fetch.start();
					objects[i].setPosition(ptRight);
					objects[i].setStatus(status_in_right_hand);
					isMovingObject = true;
					targetBodyArea = objects[i].getCategory();
					model.writeLogFile("Object " + i + " reached by right hand!");
				}
				Point ptLeft = new Point((int)(jointHash.get(SkeletonJoint.LEFT_HAND).getPosition().getX()), (int)(jointHash.get(SkeletonJoint.LEFT_HAND).getPosition().getY()));
				if (ptLeft.distance(objects[i].getPosition()) < distTolerance2D) {
					clip_fetch.setMicrosecondPosition(0);
					clip_fetch.start();
					objects[i].setPosition(ptLeft);
					objects[i].setStatus(status_in_left_hand);
					isMovingObject = true;
					targetBodyArea = objects[i].getCategory();
					model.writeLogFile("Object " + i + " reached by left hand!");
				}
			}
			
			//Object moving with hands
			if (isMovingObject) {
				if (objects[i].getStatus() == status_in_right_hand) {
					Point3D pt3D = userManager.getReaWorldCoordinate(jointHash.get(SkeletonJoint.RIGHT_HAND).getPosition());
					if (distance3D(pt3D, userManager.getReaWorldCoordinate(userManager.getBodyPartPosition(objects[i].getCategory()))) < distTolerance3D) {
						if (userManager.getObjectIndex(objects[i].getCategory()) != -1) {//remove the old object at the same location
							int oldIndex = userManager.getObjectIndex(objects[i].getCategory());
							objects[oldIndex].setStatus(status_disposed);
						}
						clip_put.setMicrosecondPosition(0);
						clip_put.start();
						objects[i].setPosition(new Point((int)userManager.getBodyPartPosition(objects[i].getCategory()).getX(), (int)userManager.getBodyPartPosition(objects[i].getCategory()).getY()));
						objects[i].setStatus(status_on_body);
						userManager.setObjectIndex(objects[i].getCategory(), i);
						isMovingObject = false;
						secondEachObject = 0;
						model.writeLogFile("Object " + i + " placed correctly!");
						if (i < objects.length - 1)
							model.writeLogFile("Object " + String.valueOf(i + 1) + " appeared!");
					}
					else 	
						objects[i].setPosition(new Point((int)jointHash.get(SkeletonJoint.RIGHT_HAND).getPosition().getX(), (int)jointHash.get(SkeletonJoint.RIGHT_HAND).getPosition().getY()));
				}
				else if (objects[i].getStatus() == status_in_left_hand) {
					Point3D pt3D = userManager.getReaWorldCoordinate(jointHash.get(SkeletonJoint.LEFT_HAND).getPosition());
					if (distance3D(pt3D, userManager.getReaWorldCoordinate(userManager.getBodyPartPosition(objects[i].getCategory()))) < distTolerance3D) {
						if (userManager.getObjectIndex(objects[i].getCategory()) != -1) {
							int oldIndex = userManager.getObjectIndex(objects[i].getCategory());
							objects[oldIndex].setStatus(status_disposed);
						}
						clip_put.setMicrosecondPosition(0);
						clip_put.start();
						objects[i].setPosition(new Point((int)userManager.getBodyPartPosition(objects[i].getCategory()).getX(), (int)userManager.getBodyPartPosition(objects[i].getCategory()).getY()));
						objects[i].setStatus(status_on_body);
						userManager.setObjectIndex(objects[i].getCategory(), i);
						isMovingObject = false;
						secondEachObject = 0;
						model.writeLogFile("Object " + i + " placed correctly!");
						if (i < objects.length - 1)
							model.writeLogFile("Object " + String.valueOf(i + 1) + " appeared!");
					}
					else
						objects[i].setPosition(new Point((int)jointHash.get(SkeletonJoint.LEFT_HAND).getPosition().getX(), (int)jointHash.get(SkeletonJoint.LEFT_HAND).getPosition().getY()));
				}
			}
			
			//Object on the body
			if (objects[i].getStatus() == status_on_body) { 
				objects[i].setPosition(new Point((int)userManager.getBodyPartPosition(objects[i].getCategory()).getX(), (int)userManager.getBodyPartPosition(objects[i].getCategory()).getY()));
				numFinishedObject++;
			}
			
			if (objects[i].getStatus() == status_disposed) {
				numFinishedObject++;
			}
		}
		
		if (!isMovingObject)
			targetObject = numFinishedObject;
		else
			targetObject = -1;
		
		if ((numFinishedObject < objects.length / 4) || ((numFinishedObject >= objects.length / 2) && (numFinishedObject < objects.length / 4 * 3)))
			rightSide = true;
		else 
			rightSide = false;
		
		if ((numFinishedObject >= objects.length) && (scene_status == scene_game)) {
			if (timerSecond != null)
				timerSecond.stop();
			scene_status = scene_end;
		}
	}
	
	private void initializeObjectPositions() {
		//two middle bottom 45 degrees
		int degree = 45;
		double proportion = 1.0;
		pt_objectLocation[0] = new Point((int)(pt_rightShoulderCenter.x + length_arm * proportion * Math.sin(Math.toRadians(degree))), (int)(pt_rightShoulderCenter.y + length_arm * proportion *  Math.cos(Math.toRadians(degree))));
		pt_objectLocation[5] = new Point((int)(pt_leftShoulderCenter.x - length_arm * proportion * Math.sin(Math.toRadians(degree))), (int)(pt_leftShoulderCenter.y + length_arm * proportion * Math.cos(Math.toRadians(degree))));
		
		//two side
		proportion = 1.0;
		pt_objectLocation[1] = new Point((int)(pt_rightShoulderCenter.x + length_arm * proportion), (int)(pt_rightShoulderCenter.y));
		pt_objectLocation[6] = new Point((int)(pt_leftShoulderCenter.x - length_arm * proportion), (int)(pt_leftShoulderCenter.y));
				
		//two middle up 30 degrees
		degree = 30;
		proportion = 1.0;
		pt_objectLocation[2] = new Point((int)(pt_rightShoulderCenter.x + length_arm * proportion * Math.cos(Math.toRadians(degree))), (int)(pt_rightShoulderCenter.y - length_arm * proportion * Math.sin(Math.toRadians(degree))));
		pt_objectLocation[7] = new Point((int)(pt_leftShoulderCenter.x - length_arm * proportion * Math.cos(Math.toRadians(degree))), (int)(pt_leftShoulderCenter.y - length_arm * proportion * Math.sin(Math.toRadians(degree))));
		
		//two middle up 60 degrees
		degree = 60;
		proportion = 1.0;
		pt_objectLocation[3] = new Point((int)(pt_rightShoulderCenter.x + length_arm * proportion * Math.cos(Math.toRadians(degree))), (int)(pt_rightShoulderCenter.y - length_arm * proportion * Math.sin(Math.toRadians(degree))));
		pt_objectLocation[8] = new Point((int)(pt_leftShoulderCenter.x - length_arm * proportion * Math.cos(Math.toRadians(degree))), (int)(pt_leftShoulderCenter.y - length_arm * proportion * Math.sin(Math.toRadians(degree))));
		
		//two top
		proportion = 1.0;
		pt_objectLocation[4] = new Point((int)(pt_rightShoulderCenter.x - (pt_rightShoulderCenter.x - pt_leftShoulderCenter.x) * 0.25), (int)(pt_rightShoulderCenter.y - length_arm * proportion));
		pt_objectLocation[9] = new Point((int)(pt_leftShoulderCenter.x + (pt_rightShoulderCenter.x - pt_leftShoulderCenter.x) * 0.25), (int)(pt_leftShoulderCenter.y - length_arm * proportion));
		
		int index = 0;
		for (int i = 0; i < objects.length; i++ ) {
			if (i < objects.length / 2)
				index = i;
			else
				index = i - objects.length / 2;
			
			objects[i].setPosition(pt_objectLocation[index]);
			objects[i].setStatus(status_on_cupboard);
		}
	}
	
	private void updatePositioning() {
		if (isZDimensionPositioned && isYDimensionPositioned && isXDimensionPositioned)
			isBodyPositioned = true;
//		else 
//			isBodyPositioned = false;
		
		if (isBodyPositioned && !ExerPage.getInstance().isButtonEnabled())
			ExerPage.getInstance().enableButtons();
	}
	
	private double distance3D(Point3D pt1, Point3D pt2) {
		return Math.pow((Math.pow(pt1.getX() - pt2.getX() , 2) + Math.pow(pt1.getY() - pt2.getY() , 2) + Math.pow(pt1.getZ() - pt2.getZ() , 2)), 0.5);
	}
	
	/** Drawing **/
	private void drawSignalAndTime(Graphics2D g, int time) {
		int dia = height / 10;
		int edge = dia / 15;
		int roungEdge = dia / 2;
		
		g.setColor(Color.LIGHT_GRAY);
		g.fillRoundRect(dia / 2 - edge, dia / 2 - edge, dia * 2 + edge * 2, dia + edge * 2, roungEdge, roungEdge);
		
		if (isBodyPositioned)
			g.setColor(Color.GREEN);
		else
			g.setColor(Color.RED);
		g.fillRoundRect(dia / 2, dia / 2, dia * 2, dia, roungEdge, roungEdge);
		
		g.setColor(Color.BLACK);
		g.setStroke(new BasicStroke(1));
		g.drawRoundRect(dia / 2 - edge, dia / 2 - edge, dia * 2 + edge * 2, dia + edge * 2, roungEdge, roungEdge);
		g.drawRoundRect(dia / 2, dia / 2, dia * 2, dia, roungEdge, roungEdge);
		
		g.setColor(Color.BLACK);
		g.setFont(new Font("Imago", Font.BOLD, dia / 3));
		
		int min = time / 60;
		int tenSecond = time / 10 % 6;
		int second = time % 10;
		String text = "0" + min + ":" + tenSecond + second;
		g.drawString(text, dia * 3 / 2 - g.getFontMetrics().stringWidth(text) / 2, dia - g.getFontMetrics().getHeight() / 4);
		text = String.valueOf(20 - numFinishedObject) + " / 20 left";
		g.drawString(text, dia * 3 / 2 - g.getFontMetrics().stringWidth(text) / 2, dia + g.getFontMetrics().getHeight() * 3 / 4);
	}
	
	private void drawInformation(Graphics2D g){
		g.setFont(new Font("Imago", Font.BOLD, 18));
		int x = 20;
		int y = height / 4;
		int roundEdges = 20;
		
		double tol = 0.06;
		if (userManager.isTracking()) {
			//adjust distance from the screen
			double dist = (double)userManager.getReaWorldCoordinate(jointHash.get(SkeletonJoint.NECK).getPosition()).getZ() / 1000;
			double diff = dist - ptRef.getZ()  / 1000;
			if (diff > tol) {
				g.setColor(new Color(1.0f, 0.0f, 0.0f, 0.6f));
				g.fillRoundRect(x - 10, y - g.getFontMetrics().getHeight() * 3 / 4 + g.getFontMetrics().getHeight(), width - 20, g.getFontMetrics().getHeight(), roundEdges, roundEdges);
				
				g.setColor(Color.BLACK);
				g.drawString(String.format("-- Bitte n�her kommen (optimal: 2m, aktuell: %.2fm)", dist), x , y + g.getFontMetrics().getHeight());
				isZDimensionPositioned = false;
				}
			else if (diff < -tol) {
				g.setColor(new Color(1.0f, 0.0f, 0.0f, 0.6f));
				g.fillRoundRect(x - 10, y - g.getFontMetrics().getHeight() * 3 / 4 + g.getFontMetrics().getHeight(), width - 20, g.getFontMetrics().getHeight(), roundEdges, roundEdges);
				
				g.setColor(Color.BLACK);
				g.drawString(String.format("-- Bitte Abstand vergr�ssern (optimal: 2m, aktuell: %.2fm)", dist), x,  y + g.getFontMetrics().getHeight());
				isZDimensionPositioned = false;
			}
			else {
				g.setColor(new Color(0.0f, 1.0f, 0.0f, 0.6f));
				g.fillRoundRect(x - 10, y - g.getFontMetrics().getHeight() * 3 / 4 + g.getFontMetrics().getHeight(), width - 20, g.getFontMetrics().getHeight(), roundEdges, roundEdges);
				
				g.setColor(Color.BLACK);
				g.drawString(String.format("-- Bitte Abstand beibehalten (optimal: 2m, aktuell: %.2fm)", dist), x,  y + g.getFontMetrics().getHeight());
				isZDimensionPositioned = true;
			}
			
			if (isZDimensionPositioned) {
				//adjust height on the screen	
				dist = (double)userManager.getReaWorldCoordinate(jointHash.get(SkeletonJoint.NECK).getPosition()).getY() / 1000;
				diff = dist -  ptRef.getY() / 1000;
				if (diff > tol) {
					g.setColor(new Color(1.0f, 0.0f, 0.0f, 0.6f));
					g.fillRoundRect(x - 10, y - g.getFontMetrics().getHeight() * 3 / 4 + g.getFontMetrics().getHeight() * 2, width - 20, g.getFontMetrics().getHeight(), roundEdges, roundEdges);
					
					g.setColor(Color.BLACK);
					g.drawString(String.format("-- Bitte H�he verringern (optimal: 0, aktuell: %.2fm)", dist), x , y + g.getFontMetrics().getHeight() * 2);
					isYDimensionPositioned = false;
				}
				else if (diff < -tol) {
					g.setColor(new Color(1.0f, 0.0f, 0.0f, 0.6f));
					g.fillRoundRect(x - 10, y - g.getFontMetrics().getHeight() * 3 / 4 + g.getFontMetrics().getHeight() * 2, width - 20, g.getFontMetrics().getHeight(), roundEdges, roundEdges);
					
					g.setColor(Color.BLACK);
					g.drawString(String.format("-- Bitte H�he vergr�ssern (optimal: 0, aktuell: %.2fm)", dist), x , y + g.getFontMetrics().getHeight() * 2);
					isYDimensionPositioned = false;
				}
				else {
					g.setColor(new Color(0.0f, 1.0f, 0.0f, 0.6f));
					g.fillRoundRect(x - 10, y - g.getFontMetrics().getHeight() * 3 / 4 + g.getFontMetrics().getHeight() * 2, width - 20, g.getFontMetrics().getHeight(), roundEdges, roundEdges);
					
					g.setColor(Color.BLACK);
					g.drawString(String.format("-- Bitte H�he beibehalten (optimal: 0, aktuell:%.2fm)", dist), x , y + g.getFontMetrics().getHeight() * 2);
					isYDimensionPositioned = true;
				}
			}
			
			if (isZDimensionPositioned && isYDimensionPositioned) {
				//adjust width on the screen
				dist = (double)userManager.getReaWorldCoordinate(jointHash.get(SkeletonJoint.NECK).getPosition()).getX() / 1000;
				diff = dist -  ptRef.getX() /1000;
				if (diff > tol) {
					g.setColor(new Color(1.0f, 0.0f, 0.0f, 0.6f));
					g.fillRoundRect(x - 10, y - g.getFontMetrics().getHeight() * 3 / 4 + g.getFontMetrics().getHeight() * 3, width - 20, g.getFontMetrics().getHeight(), roundEdges, roundEdges);
					
					g.setColor(Color.BLACK);
					g.drawString(String.format("-- Bitte weiter nach links (optimal: 0, aktuell: %.2fm)", dist), x , y + g.getFontMetrics().getHeight() * 3);
					isXDimensionPositioned = false;
				}
				else if (diff < -tol) {
					g.setColor(new Color(1.0f, 0.0f, 0.0f, 0.6f));
					g.fillRoundRect(x - 10, y - g.getFontMetrics().getHeight() * 3 / 4 + g.getFontMetrics().getHeight() * 3, width - 20, g.getFontMetrics().getHeight(), roundEdges, roundEdges);
					
					g.setColor(Color.BLACK);
					g.drawString(String.format("-- Bitte weiter nach rechts (optimal: 0, aktuell: %.2fm)", dist), x , y + g.getFontMetrics().getHeight() * 3);
					isXDimensionPositioned = false;
				}
				else {
					g.setColor(new Color(0.0f, 1.0f, 0.0f, 0.6f));
					g.fillRoundRect(x - 10, y - g.getFontMetrics().getHeight() * 3 / 4 + g.getFontMetrics().getHeight() * 3, width - 20, g.getFontMetrics().getHeight(), roundEdges, roundEdges);
					
					g.setColor(Color.BLACK);
					g.drawString(String.format("-- Bitte Mitte beibehalten (optimal: 0, aktuell: %.2fm)", dist), x , y + g.getFontMetrics().getHeight() * 3);
					isXDimensionPositioned = true;
				}
			}
		}
		
		if (!isBodyPositioned) {
			g.setColor(new Color(1.0f, 0.0f, 0.0f, 0.6f));
			g.fillRoundRect(x - 10, y - g.getFontMetrics().getHeight() * 3 / 4, width - 20, g.getFontMetrics().getHeight(), roundEdges, roundEdges);
			
			g.setColor(Color.BLACK);
			g.drawString("Bitte begeben Sie sich vor den Bildschirm", x , y);
		}
		else {
			g.setColor(new Color(0.0f, 1.0f, 0.0f, 0.6f));
			g.fillRoundRect(x - 10, y - g.getFontMetrics().getHeight() * 3 / 4, width - 20, g.getFontMetrics().getHeight(), roundEdges, roundEdges);
			
			g.setColor(Color.BLACK);
			g.drawString("\"�ben\" oder \"Starten\" klicken, dabei den K�rper nicht bewegen", x , y);
		}
	}
	
	private void drawFigure(Graphics2D g) {
		g.setColor(Color.LIGHT_GRAY);
		g.fillOval(width / 2 - height_head / 2, position_neck - height_head,  height_head, height_head);
		g.fillOval(width / 2 - (int)(height_head * 0.75), position_neck,  (int)(height_head * 1.5), (int)(height_head * 3));
		g.fill(rotatedRightEllipse);
		g.fill(rotatedLeftEllipse);
	}
	
	private void drawObjects(Graphics2D g) {
		for (int i = 0; i < objects.length; i++) {
			if (objects[i].getStatus() == status_disposed)
				continue;

			if ((objects[i].getStatus() == status_on_cupboard) && (i != targetObject))
				continue;
			
			Image image = objects[i].getImage();
			int widthDisplay = objects[i].getWidth();
			int heightDisplay = objects[i].getHeight();
			Point pt = objects[i].getPosition();
			if (targetObject == i) {
				if (showPositionIndicator)
					g.drawImage(image, (int)(pt.x - widthDisplay * objects[i].getWRatio()), 
							(int)(pt.y - heightDisplay * objects[i].getHRatio()), 
							widthDisplay, heightDisplay, null);
			}
			else
				g.drawImage(image, (int)(pt.x - widthDisplay * objects[i].getWRatio()), 
					(int)(pt.y - heightDisplay * objects[i].getHRatio()), 
					widthDisplay, heightDisplay, null);
		}
	}
	
	private void drawRightAndLeftIndication(Graphics2D g) {
		g.setFont(new Font("Imago", Font.BOLD, 25));
		g.setColor(Color.MAGENTA);
		if (rightSide)
			g.drawString("Rechte Hand bitte", width / 2, height - g.getFontMetrics().getHeight() / 2);
		else
			g.drawString("Linke Hand bitte", width / 2 - g.getFontMetrics().stringWidth("Linke Hand bitte"), height - g.getFontMetrics().getHeight() / 2);
		
	}
	
	private void drawTargetObjectLocation(Graphics2D g, int target) {
		if ((target == -1) || (target >= objects.length))
			return;
		
		if (target >= pt_objectLocation.length)
			target = target - pt_objectLocation.length;
			
		g.setColor(Color.MAGENTA);
		g.setStroke(new BasicStroke(15, BasicStroke.CAP_BUTT, BasicStroke.JOIN_BEVEL, 0, new float[] {3,2}, 0));
		g.drawOval((int)(pt_objectLocation[target].x - distTolerance2D / 2), (int)(pt_objectLocation[target].y - distTolerance2D / 2),  (int)distTolerance2D, (int)distTolerance2D);
		
	}
	
	private void drawTargetBodyPartLocation(Graphics2D g, String name) {
		g.setColor(Color.MAGENTA);
		g.setStroke(new BasicStroke(15, BasicStroke.CAP_BUTT, BasicStroke.JOIN_BEVEL, 0, new float[] {3,2}, 0));
    	g.drawOval((int)(userManager.getBodyPartPosition(name).getX() - distTolerance2D / 2), (int)(userManager.getBodyPartPosition(name).getY() - distTolerance2D / 2), 
					(int)(distTolerance2D), (int)(distTolerance2D));
	}
	
    private void drawSkeleton(Graphics2D g)
    {
    	if (mode_figure == mode_skeleton)
    		g.setColor(Color.LIGHT_GRAY);
    	else if (mode_figure == mode_skeletonOnBody)
    		g.setColor(new Color(0.76f, 0.76f, 0.76f, 0.6f));
    	
    	g.setStroke(new BasicStroke(20));
    	drawLine(g, jointHash, SkeletonJoint.HEAD, SkeletonJoint.NECK);
    	
    	Point3D pos = jointHash.get(SkeletonJoint.HEAD).getPosition();
    	g.fillOval((int)(pos.getX() - distTolerance2D * 1), (int)(pos.getY() - distTolerance2D * 1), (int)(distTolerance2D * 2), (int)(distTolerance2D) * 2);

    	drawLine(g, jointHash, SkeletonJoint.LEFT_SHOULDER, SkeletonJoint.TORSO);
    	drawLine(g, jointHash, SkeletonJoint.RIGHT_SHOULDER, SkeletonJoint.TORSO);

    	drawLine(g, jointHash, SkeletonJoint.NECK, SkeletonJoint.LEFT_SHOULDER);
    	drawLine(g, jointHash, SkeletonJoint.LEFT_SHOULDER, SkeletonJoint.LEFT_ELBOW);
    	drawLine(g, jointHash, SkeletonJoint.LEFT_ELBOW, SkeletonJoint.LEFT_HAND);

    	drawLine(g, jointHash, SkeletonJoint.NECK, SkeletonJoint.RIGHT_SHOULDER);
    	drawLine(g, jointHash, SkeletonJoint.RIGHT_SHOULDER, SkeletonJoint.RIGHT_ELBOW);
    	drawLine(g, jointHash, SkeletonJoint.RIGHT_ELBOW, SkeletonJoint.RIGHT_HAND);
    }
    
    private void drawLine(Graphics2D g, HashMap<SkeletonJoint, SkeletonJointPosition> jointHash, SkeletonJoint joint1, SkeletonJoint joint2)
    {
    	if (jointHash == null)
    		 return;
		Point3D pos1 = jointHash.get(joint1).getPosition();
		Point3D pos2 = jointHash.get(joint2).getPosition();

		if (jointHash.get(joint1).getConfidence() == 0 || jointHash.get(joint2).getConfidence() == 0)
			return;

		g.drawLine((int)pos1.getX(), (int)pos1.getY(), (int)pos2.getX(), (int)pos2.getY());
    }
    
    /** Timer **/
    public void startBlinkingTimer(int interval) {
    	isTimerBlinkingStarted = true;
    	timerBlinking = new Timer(interval, new ActionListener() {
			public void actionPerformed(ActionEvent e) {
				showPositionIndicator = (showPositionIndicator == true)? false: true;
			}});
    	timerBlinking.start();
    }
    
    public void startEachObjectTimer() {
    	isTimerEachObjectStarted = true;
    	timerEachObject = new Timer(1000, new ActionListener() {
			public void actionPerformed(ActionEvent e) {
				secondEachObject++;
				if ((secondEachObject >= maxTimeEachObject) && (numFinishedObject != -1) && (numFinishedObject < objects.length)){
					objects[numFinishedObject].setStatus(status_disposed);
					targetObject = numFinishedObject + 1;
					isMovingObject = false;
					secondEachObject = 0;
					
					U.debugAndWrite(3, "Object " + numFinishedObject + " timed out!");
					if (numFinishedObject < objects.length - 1)
						model.writeLogFile("Object " + String.valueOf(numFinishedObject + 1) + " appeared!");
				}
			}});
    	timerEachObject.start();
    }
    
    public void startSecondTimer() {
    	isTimerSecondStarted = true;
    	timerSecond = new Timer(1000, new ActionListener() {
			public void actionPerformed(ActionEvent e) {
				second--;
				if (second <= 0) {
					timerSecond.stop();
					scene_status = scene_end;
				}
			}});
    	timerSecond.start();
    }
	
	/** Calculation **/
    private void calculatedArmAndShoulderLength() {
    	Point3D posRightHand_realWorld = userManager.getReaWorldCoordinate(jointHash.get(SkeletonJoint.RIGHT_HAND).getPosition());
    	Point3D posLeftHand_realWorld = userManager.getReaWorldCoordinate(jointHash.get(SkeletonJoint.LEFT_HAND).getPosition());
		Point3D posRightElbow_realWorld = userManager.getReaWorldCoordinate(jointHash.get(SkeletonJoint.RIGHT_ELBOW).getPosition());
    	Point3D posLeftElbow_realWorld = userManager.getReaWorldCoordinate(jointHash.get(SkeletonJoint.LEFT_ELBOW).getPosition());
    	Point3D posRightShoulder_realWorld = userManager.getReaWorldCoordinate(jointHash.get(SkeletonJoint.RIGHT_SHOULDER).getPosition());
    	Point3D posLeftShoulder_realWorld = userManager.getReaWorldCoordinate(jointHash.get(SkeletonJoint.LEFT_SHOULDER).getPosition());
    	
    	int length_curentRight_realWorld = (int)(Math.sqrt(Math.pow(posRightHand_realWorld.getX() - posRightElbow_realWorld.getX(), 2) + 
									    			Math.pow(posRightHand_realWorld.getY() - posRightElbow_realWorld.getY(), 2) + 
									    			Math.pow(posRightHand_realWorld.getZ() - posRightElbow_realWorld.getZ(), 2)) +
									    		Math.sqrt(Math.pow(posRightShoulder_realWorld.getX() - posRightElbow_realWorld.getX(), 2) + 
									    			Math.pow(posRightShoulder_realWorld.getY() - posRightElbow_realWorld.getY(), 2) + 
									    			Math.pow(posRightShoulder_realWorld.getZ() - posRightElbow_realWorld.getZ(), 2)));
    	int length_curentLeft_realWorld = (int)(Math.sqrt(Math.pow(posLeftHand_realWorld.getX() - posLeftElbow_realWorld.getX(), 2) + 
									    			Math.pow(posLeftHand_realWorld.getY() - posLeftElbow_realWorld.getY(), 2) + 
									    			Math.pow(posLeftHand_realWorld.getZ() - posLeftElbow_realWorld.getZ(), 2)) +
									    		Math.sqrt(Math.pow(posLeftShoulder_realWorld.getX() - posLeftElbow_realWorld.getX(), 2) + 
									    			Math.pow(posLeftShoulder_realWorld.getY() - posLeftElbow_realWorld.getY(), 2) + 
									    			Math.pow(posLeftShoulder_realWorld.getZ() - posLeftElbow_realWorld.getZ(), 2)));
    	int length_currentShoulder_realWorld = (int)(Math.sqrt(Math.pow(posRightShoulder_realWorld.getX() - posLeftShoulder_realWorld.getX(), 2) + 
    			Math.pow(posRightShoulder_realWorld.getY() - posLeftShoulder_realWorld.getY(), 2) + 
    			Math.pow(posRightShoulder_realWorld.getZ() - posLeftShoulder_realWorld.getZ(), 2)));
    	
    	if (length_arm_realWorld == 0)
    		length_arm_realWorld = (length_curentRight_realWorld + length_curentLeft_realWorld) / 2;
    	else
    		length_arm_realWorld = (length_arm_realWorld + (length_curentRight_realWorld + length_curentLeft_realWorld) / 2) / 2;
    	if (length_shoulder_realWorld == 0)
    		length_shoulder_realWorld = length_currentShoulder_realWorld;
    	else
    		length_shoulder_realWorld = (length_shoulder_realWorld + length_currentShoulder_realWorld) / 2;
    	
    	Point3D posRightShoulder = jointHash.get(SkeletonJoint.RIGHT_SHOULDER).getPosition();
    	Point3D posLeftShoulder = jointHash.get(SkeletonJoint.LEFT_SHOULDER).getPosition();
    	
    	if (Math.abs(posRightShoulder.getZ() - posLeftShoulder.getZ()) < 50)
	    	if (isZDimensionPositioned && isYDimensionPositioned && isXDimensionPositioned) {
	    		int length_currentShoulder = (int)(Math.sqrt(Math.pow(posRightShoulder.getX() - posLeftShoulder.getX(), 2) + Math.pow(posRightShoulder.getY() - posLeftShoulder.getY(), 2) + Math.pow(posRightShoulder.getZ() - posLeftShoulder.getZ(), 2)));
	        	
				if (length_shoulder == 0)
					length_shoulder = length_currentShoulder;
				else
					length_shoulder = (length_shoulder + length_currentShoulder) / 2;
				length_arm = length_arm_realWorld * length_shoulder / length_shoulder_realWorld;
	    	}
    }
    
	private void calculateAnglesInRealWorld() {
		Point3D posRightHand = userManager.getReaWorldCoordinate(jointHash.get(SkeletonJoint.RIGHT_HAND).getPosition());
    	Point3D posLeftHand = userManager.getReaWorldCoordinate(jointHash.get(SkeletonJoint.LEFT_HAND).getPosition());
		Point3D posRightElbow = userManager.getReaWorldCoordinate(jointHash.get(SkeletonJoint.RIGHT_ELBOW).getPosition());
    	Point3D posLeftElbow = userManager.getReaWorldCoordinate(jointHash.get(SkeletonJoint.LEFT_ELBOW).getPosition());
    	Point3D posRightShoulder = userManager.getReaWorldCoordinate(jointHash.get(SkeletonJoint.RIGHT_SHOULDER).getPosition());
    	Point3D posLeftShoulder = userManager.getReaWorldCoordinate(jointHash.get(SkeletonJoint.LEFT_SHOULDER).getPosition());
    	
    	//Right arm lifting angle
		int currentRightArmAngle = get3DPointAngleYInRealWorld(posRightElbow, posRightShoulder);
		if (currentRightArmAngle > maxRightArmLiftingAngle)
			maxRightArmLiftingAngle = currentRightArmAngle;
		
		//Left arm lifting angle
		int currentLeftArmAngle = get3DPointAngleYInRealWorld(posLeftElbow, posLeftShoulder);
		if (currentLeftArmAngle > maxLeftArmLiftingAngle)
			maxLeftArmLiftingAngle = currentLeftArmAngle;
		
		//Right elbow angle 	
		int currentRightElbowAngle = get3DVectorAngle(posRightHand, posRightShoulder, posRightElbow);
		if (currentRightElbowAngle > maxRightElbowAngle)
			maxRightElbowAngle = currentRightElbowAngle;
		if (currentRightElbowAngle < minRightElbowAngle)
			minRightElbowAngle = currentRightElbowAngle;
		
		//Left elbow angle
		int currentLeftElbowAngle = get3DVectorAngle(posLeftHand, posLeftShoulder, posLeftElbow);
		if (currentLeftElbowAngle > maxLeftElbowAngle)
			maxLeftElbowAngle = currentLeftElbowAngle;
		if (currentLeftElbowAngle < minLeftElbowAngle)
			minLeftElbowAngle = currentLeftElbowAngle;
	}
	
    private int get3DPointAngleYInRealWorld(Point3D pt, Point3D ptRef) {
    	double magnitude = Math.sqrt(Math.pow(pt.getX() - ptRef.getX(), 2) + Math.pow(pt.getY() - ptRef.getY(), 2) + Math.pow(pt.getZ() - ptRef.getZ(), 2));
		int angle = (int)Math.toDegrees(Math.acos((ptRef.getY() - pt.getY()) / magnitude));
		return angle;
    }
    
    private int get3DVectorAngle(Point3D pt1, Point3D pt2, Point3D ptRef) {
    	double X1 = pt1.getX() - ptRef.getX();
		double Y1 = pt1.getY() - ptRef.getY();
		double Z1 = pt1.getZ() - ptRef.getZ();
		double X2 = pt2.getX() - ptRef.getX();
		double Y2 = pt2.getY() - ptRef.getY();
		double Z2 = pt2.getZ() - ptRef.getZ();
    	double magnitude1 = Math.sqrt(Math.pow(X1, 2) + Math.pow(Y1, 2) + Math.pow(Z1, 2));
    	double magnitude2 = Math.sqrt(Math.pow(X2, 2) + Math.pow(Y2, 2) + Math.pow(Z2, 2));
    	double dotProduct = (X1 * X2 + Y1 * Y2 + Z1 * Z2);
    	double vectorsMagnitude = magnitude1 * magnitude2;   	
		int angle  = (int)Math.toDegrees(Math.acos(dotProduct / vectorsMagnitude));
    	return angle;
    }
    
    /** Object Size  **/
    private void setObjectSize() {
    	for (int i = 0; i < objects.length; i++) {
	    	Image image = objects[i].getImage();
			int widthDisplay = getOjectDisplayWdith(objects[i].getCategory());
			objects[i].setWidth(widthDisplay);
			
			int heightDisplay = widthDisplay * image.getHeight(null) / image.getWidth(null);
			objects[i].setHeight(heightDisplay);
    	}
    }
    private int getOjectDisplayWdith(String category) {
    	int width = 0;
    	if (category == category_hat)
    		width = (int)((pt_rightShoulderCenter.x - pt_leftShoulderCenter.x) * 1);
    	else if (category == category_glass)
    		width = (int)((pt_rightShoulderCenter.x - pt_leftShoulderCenter.x) * 2 / 3);
    	else if (category == category_scarf)
    		width = (int)((pt_rightShoulderCenter.x - pt_leftShoulderCenter.x) * 1);
    	else if (category == category_bag)
    		width = (int)((pt_rightShoulderCenter.x - pt_leftShoulderCenter.x) / 1.3);
    	else if (category == category_bird)
    		width = (int)((pt_rightShoulderCenter.x - pt_leftShoulderCenter.x) / 2);
    	
    	return width;
    }
    
	/** Scene Size **/
	public Dimension getPreferredSize() {
        return new Dimension((int)(enlargeRatio * width), (int)(enlargeRatio * height));
    }

    private void calculateGeometryIfNeeded(Graphics2D g) {
		Rectangle rc = g.getClipBounds();
		if (!rc.equals(rcOld )) {
			rcOld = rc;
			calculateGeometry(g);
		} 
	}
    
    private void calculateGeometry(Graphics2D g) {
	    int screenWidth = g.getClipBounds().width;
	    int screenHeight = g.getClipBounds().height;

		if (((double)screenWidth / width) >= ((double)screenHeight / height))
			enlargeRatio = (double)screenHeight / height;
    	else
    		enlargeRatio = (double)screenWidth / width;
		
		offsetX = (int)(screenWidth - enlargeRatio * width) / 2;
		offsetY = (int)(screenHeight - enlargeRatio * height) / 2;
	}
}
