# Supplementary material for: Feasibility of Using Microsoft Kinect to Assess Upper Limb Movement in Type III Spinal Muscular Atrophy Patients
Source: PLoS One. 2017 Jan 25;12(1):e0170472. doi: 10.1371/journal.pone.0170472 (PMC5266257; doi:10.1371/journal.pone.0170472)
Supplement: S1 Code — (ZIP) [file pone.0170472.s002.zip › S1_Code/smart_source/com.roche.smart/src/com/roche/smart/MotionAnalysis/ObjectItem.java]

/*****************************************************************************
* (c) Copyright 2016-2017 F.Hoffmann-La Roche AG                             *
* Contact: xing.chen@Roche.com.                      *
*                                                                            *
* This file is part of SMART. SMART is free software: you can        *
* redistribute it and/or modify it under the terms of the GNU Lesser         *
* General Public License as published by the Free Software Foundation,       *
* either version 3 of the License, or (at your option) any later version.    *
*                                                                            *
* SMART is distributed in the hope that it will be useful, but           *
* WITHOUT ANY WARRANTY; without even the implied warranty of                 *
* MERCHANTABILITY or FITNESS FOR A PARTICULAR PURPOSE.  See the GNU          *
* Lesser General Public License for more details. You should have            *
* received a copy of the GNU Lesser General Public License along with        *
* SMART. If not, see <http://www.gnu.org/licenses/>.                     *
*****************************************************************************/

package com.roche.smart.MotionAnalysis;

import java.awt.Image;
import java.awt.Point;

public class ObjectItem implements GlobalVariables {
	private Image image;
	private String category;
	private double ratioW_centerPt;
	private double ratioH_centerPt;
	private Point position;
	private int width;
	private int height;
	private String status;
	
	
	public ObjectItem (Image im, String cat, double ratioW,  double ratioH){
		this.image = im;
		this.category = cat;
		this.ratioW_centerPt = ratioW;
		this.ratioH_centerPt = ratioH;
		this.position = new Point(-1, -1);
		this.width = 0;
		this.height = 0;
		this.status = status_not_used;
	}
	
	public ObjectItem (Image im, String cat, double ratioW,  double ratioH, Point pos, int width, int height, String status){
		this.image = im;
		this.category = cat;
		this.ratioW_centerPt = ratioW;
		this.ratioH_centerPt = ratioH;
		this.position = pos;
		this.status = status;
	}
	
	
	public Image getImage(){
		return this.image;
	}
	
	public String getCategory() {
		return this.category;
	}
	
	public double getWRatio() {
		return this.ratioW_centerPt;
	}
	
	public double getHRatio() {
		return this.ratioH_centerPt;
	}
	
	public void setPosition(Point pt) {
		this.position = pt;
	}
	
	public Point getPosition() {
		return this.position;
	}
	
	public void setWidth(int width) {
		this.width = width;
	}
	
	public int getWidth() {
		return this.width;
	}
	
	public void setHeight(int height) {
		this.height = height;
	}
	
	public int getHeight() {
		return this.height;
	}
	
	public void setStatus(String status) {
		this.status = status;
	}
	
	public String getStatus() {
		return this.status;
	}
}
