# Supplementary material for: Feasibility of Using Microsoft Kinect to Assess Upper Limb Movement in Type III Spinal Muscular Atrophy Patients
Source: PLoS One. 2017 Jan 25;12(1):e0170472. doi: 10.1371/journal.pone.0170472 (PMC5266257; doi:10.1371/journal.pone.0170472)
Supplement: S1 Code — (ZIP) [file pone.0170472.s002.zip › S1_Code/smart_source/com.roche.smart/src/com/roche/smart/MotionAnalysis/ObjectManager.java]

/*****************************************************************************
* (c) Copyright 2016-2017 F.Hoffmann-La Roche AG                             *
* Contact: xing.chen@Roche.com.                      *
*                                                                            *
* This file is part of SMART. SMART is free software: you can        *
* redistribute it and/or modify it under the terms of the GNU Lesser         *
* General Public License as published by the Free Software Foundation,       *
* either version 3 of the License, or (at your option) any later version.    *
*                                                                            *
* SMART is distributed in the hope that it will be useful, but           *
* WITHOUT ANY WARRANTY; without even the implied warranty of                 *
* MERCHANTABILITY or FITNESS FOR A PARTICULAR PURPOSE.  See the GNU          *
* Lesser General Public License for more details. You should have            *
* received a copy of the GNU Lesser General Public License along with        *
* SMART. If not, see <http://www.gnu.org/licenses/>.                     *
*****************************************************************************/

package com.roche.smart.MotionAnalysis;

import java.util.Random;

public class ObjectManager implements GlobalVariables {
	
	private ObjectItem[] objectHat = new ObjectItem[] {new ObjectItem (icHat[0].getImage(), category_hat, 0.5, 0.8),
			new ObjectItem (icHat[1].getImage(), category_hat, 0.5, 0.4),
			new ObjectItem (icHat[2].getImage(), category_hat, 0.6, 0.6),
			new ObjectItem (icHat[3].getImage(), category_hat, 0.4, 0.35)};
	
	private ObjectItem[] objectGlass = new ObjectItem[] {new ObjectItem (icGlass[0].getImage(), category_glass, 0.5, 0.5),
			new ObjectItem (icGlass[1].getImage(), category_glass, 0.5, 0.5),
			new ObjectItem (icGlass[2].getImage(), category_glass, 0.5, 0.5),
			new ObjectItem (icGlass[3].getImage(), category_glass, 0.5, 0.5)};
	
	private ObjectItem[] objectScarf = new ObjectItem[] {new ObjectItem (icScarf[0].getImage(), category_scarf, 0.4, 0.35),
			new ObjectItem (icScarf[1].getImage(), category_scarf, 0.5, 0.4),
			new ObjectItem (icScarf[2].getImage(), category_scarf, 0.5, 0.4),
			new ObjectItem (icScarf[3].getImage(), category_scarf, 0.5, 0.4)};
	
	private ObjectItem[] objectBag = new ObjectItem[] {new ObjectItem (icBag[0].getImage(), category_bag, 0.5, 0.3),
			new ObjectItem (icBag[1].getImage(), category_bag, 0.5, 0.3),
			new ObjectItem (icBag[2].getImage(), category_bag, 0.5, 0.3),
			new ObjectItem (icBag[3].getImage(), category_bag, 0.5, 0.3)};
	
	private ObjectItem[] objectBird = new ObjectItem[] {new ObjectItem (icBird[0].getImage(), category_bird, 0.5, 1),
			new ObjectItem (icBird[1].getImage(), category_bird, 0.5, 1),
			new ObjectItem (icBird[2].getImage(), category_bird, 0.5, 1),
			new ObjectItem (icBird[3].getImage(), category_bird, 0.5, 1)};
	
	private ObjectItem[][] objectsPool = new ObjectItem[][] {objectHat, objectScarf, objectGlass, objectBag, objectBird};
	
	private int numOneSide = objectsPool.length * 2;
	private ObjectItem[] currentObjectsOnRight = new ObjectItem[numOneSide];
	private ObjectItem[] currentObjectsOnLeft = new ObjectItem[numOneSide];
	private ObjectItem[] currentObjects = new ObjectItem[currentObjectsOnRight.length + currentObjectsOnLeft.length];

	public ObjectManager() {
		generateOrderedObjects();
	}
	
	public ObjectItem[] getObjectsOnRight() {
		return currentObjectsOnRight;
	}
	
	public ObjectItem[] getObjectsOnLeft() {
		return currentObjectsOnLeft;
	}
	
	public ObjectItem[] getObjects() {
		for (int i = 0; i < numOneSide / 2; i++)
			currentObjects[i] = currentObjectsOnRight[i];
		for (int i = numOneSide / 2; i < numOneSide; i++)
			currentObjects[i] = currentObjectsOnLeft[i - numOneSide / 2];
		for (int i = numOneSide; i < numOneSide + numOneSide / 2; i++)
			currentObjects[i] = currentObjectsOnRight[i - numOneSide / 2];
		for (int i = numOneSide + numOneSide / 2; i < numOneSide * 2; i++)
			currentObjects[i] = currentObjectsOnLeft[i - numOneSide];
		
		return currentObjects;
	}
	
	public void generateRandomObjects() {
		Random randomGenerator = new Random();
		int object = -1;
		int index = -1;
		boolean isRepeated = true;
		for (int m = 0; m < currentObjectsOnRight.length; m++)
			currentObjectsOnRight[m] = null;
		for (int m = 0; m < currentObjectsOnLeft.length; m++)
			currentObjectsOnLeft[m] = null;
		
		int i = 0;
		int j = 0;
		do {
			if (i < currentObjectsOnRight.length / 2)
				j = i;
			else
				j = i - currentObjectsOnRight.length / 2;
			
			object = randomGenerator.nextInt(currentObjectsOnRight.length);
			if (currentObjectsOnRight[object] != null)
				continue;
			index = randomGenerator.nextInt(objectsPool[j].length);
			currentObjectsOnRight[object] = objectsPool[j][index];
			isRepeated = true;
			do{
				int nextObject = randomGenerator.nextInt(currentObjectsOnLeft.length);
				int nextIndex = randomGenerator.nextInt(objectsPool[j].length);
				if ((nextIndex != index) && (currentObjectsOnLeft[nextObject] == null)) {
					currentObjectsOnLeft[nextObject] = objectsPool[j][nextIndex];
					isRepeated = false;
					i ++;
				}
			} while (isRepeated);
		} while(i < currentObjectsOnRight.length);
	}
	
	public void generateOrderedObjects() {
		for (int m = 0; m < numOneSide; m++)
			currentObjectsOnRight[m] = null;
		for (int m = 0; m < numOneSide; m++)
			currentObjectsOnLeft[m] = null;
		

		int j = -1;
		int index = -1;
		for (int i = 0; i < numOneSide; i++){
			if (i < numOneSide / 2) {
				j = i;
				index = 0;
			}
			else {
				j = i - numOneSide / 2;
				index = 2;
			}
			
			currentObjectsOnRight[i] = objectsPool[j][index];
			currentObjectsOnLeft[i] = objectsPool[j][index + 1];
		}
	}
}
