# Supplementary material for: Feasibility of Using Microsoft Kinect to Assess Upper Limb Movement in Type III Spinal Muscular Atrophy Patients
Source: PLoS One. 2017 Jan 25;12(1):e0170472. doi: 10.1371/journal.pone.0170472 (PMC5266257; doi:10.1371/journal.pone.0170472)
Supplement: S1 Code — (ZIP) [file pone.0170472.s002.zip › S1_Code/smart_source/com.roche.smart/src/com/roche/smart/MotionAnalysis/Performeter.java]

/*****************************************************************************
* (c) Copyright 2016-2017 F.Hoffmann-La Roche AG                             *
* Contact: xing.chen@Roche.com.                      *
*                                                                            *
* This file is part of SMART. SMART is free software: you can        *
* redistribute it and/or modify it under the terms of the GNU Lesser         *
* General Public License as published by the Free Software Foundation,       *
* either version 3 of the License, or (at your option) any later version.    *
*                                                                            *
* SMART is distributed in the hope that it will be useful, but           *
* WITHOUT ANY WARRANTY; without even the implied warranty of                 *
* MERCHANTABILITY or FITNESS FOR A PARTICULAR PURPOSE.  See the GNU          *
* Lesser General Public License for more details. You should have            *
* received a copy of the GNU Lesser General Public License along with        *
* SMART. If not, see <http://www.gnu.org/licenses/>.                     *
*****************************************************************************/

package com.roche.smart.MotionAnalysis;

import java.util.HashMap;
import java.util.Iterator;
import java.util.Map;
import java.util.Map.Entry;

public class Performeter {

	public class Measures {
		public int count;
		public long start;
		public long elapsed;
		public void clear(){
			count=0;
			start=System.currentTimeMillis();
			elapsed=0l;
		}
	}

	Map<String,Measures> map=new HashMap<String,Measures>();
	private long start;
	private static Performeter instance;

	private Performeter(){
		start=System.currentTimeMillis();
	}
	
	public long getMillisSinceStart(){
		return System.currentTimeMillis()-start;
	}
	
	public static Performeter getDefault() {
		if (instance==null){
			instance=new Performeter();
		}
		return instance;
	}

	public void event(String name) {
		Measures m=getMeasures(name);
		m.count++;
	}

	public void start(String name) {
		Measures m=getMeasures(name);
		m.start=System.currentTimeMillis();
		m.count++;
	}

	public void end(String name) {
		Measures m=getMeasures(name);
		m.elapsed+=(System.currentTimeMillis()-m.start);
	}
	
	public void clear(){
		Iterator<Entry<String, Measures>> iter = map.entrySet().iterator();
		while (iter.hasNext()){
			Entry<String, Measures> entry = iter.next();
			entry.getValue().clear();
		}
		start=System.currentTimeMillis();
	}

	private Measures getMeasures(String name) {
		Measures m=map.get(name);
		if (m==null){
			m=new Measures();
			map.put(name, m);
		}
		return m;
	}
	
	public String toString(){
		StringBuffer buf=new StringBuffer();
		long elapsed=System.currentTimeMillis()-start;
		Iterator<Entry<String, Measures>> iter = map.entrySet().iterator();
		while (iter.hasNext()){
			Entry<String, Measures> entry = iter.next();
			String name=entry.getKey();
			Measures m=entry.getValue();
			if (m.elapsed>0l){
				buf.append("\n");
				buf.append(name+" called "+m.count+ " times. Used "+m.elapsed +" ms ("+(m.elapsed/(m.count>0?m.count:1))+" ms/per call)");	
			} else {
				buf.append("\n");
				buf.append(name+" "+(m.count*1000/elapsed)+"/s");
			}
		}
		return buf.toString();
	}


}
