# Supplementary material for: Feasibility of Using Microsoft Kinect to Assess Upper Limb Movement in Type III Spinal Muscular Atrophy Patients
Source: PLoS One. 2017 Jan 25;12(1):e0170472. doi: 10.1371/journal.pone.0170472 (PMC5266257; doi:10.1371/journal.pone.0170472)
Supplement: S1 Code — (ZIP) [file pone.0170472.s002.zip › S1_Code/smart_source/com.roche.smart/src/com/roche/smart/MotionAnalysis/PrepPage.java]

/*****************************************************************************
* (c) Copyright 2016-2017 F.Hoffmann-La Roche AG                             *
* Contact: xing.chen@Roche.com.                      *
*                                                                            *
* This file is part of SMART. SMART is free software: you can        *
* redistribute it and/or modify it under the terms of the GNU Lesser         *
* General Public License as published by the Free Software Foundation,       *
* either version 3 of the License, or (at your option) any later version.    *
*                                                                            *
* SMART is distributed in the hope that it will be useful, but           *
* WITHOUT ANY WARRANTY; without even the implied warranty of                 *
* MERCHANTABILITY or FITNESS FOR A PARTICULAR PURPOSE.  See the GNU          *
* Lesser General Public License for more details. You should have            *
* received a copy of the GNU Lesser General Public License along with        *
* SMART. If not, see <http://www.gnu.org/licenses/>.                     *
*****************************************************************************/

package com.roche.smart.MotionAnalysis;

import java.awt.Color;
import java.awt.Dimension;
import java.awt.Font;
import java.awt.event.ActionEvent;
import java.awt.event.ActionListener;
import java.awt.event.ComponentAdapter;
import java.awt.event.ComponentEvent;
import java.awt.event.KeyEvent;
import java.text.DateFormat;
import java.text.SimpleDateFormat;
import java.util.Date;

import javax.swing.BorderFactory;
import javax.swing.JButton;
import javax.swing.JLabel;
import javax.swing.JOptionPane;
import javax.swing.JPanel;
import javax.swing.JTextField;
import javax.swing.KeyStroke;
import javax.swing.border.EtchedBorder;

public class PrepPage extends JPanel implements GlobalVariables {
	private static final long serialVersionUID = 1L;
	private static PrepPage instance = null;
	
	private JLabel title;
	private JLabel label_subjectID;
	private JLabel label_DateAndTime;
	private JTextField text_subjectID;
	private JTextField text_DateAndTime;
	private JButton button_enter;
	
	private int scene_status = scene_preparation;
	
	public static PrepPage getInstance() {
		return instance;
	}
	
	public PrepPage() {
		this.setLayout(null);
		this.addComponentListener(new ComponentAdapter() {
			public void componentResized( ComponentEvent e ) {
				Dimension d = ((PrepPage)e.getSource()).getSize();
				title.setBounds(50, 50, d.width, d.height / 8);
				
				int width_text = d.width / 4 - 10;
				int height_text = d.height  / 10;
				int x_firstColumn = d.width / 4;
				int x_secondColumn = d.width / 2;
				int y_firstRow = d.height / 3;
				int y_secondRow = y_firstRow + height_text + 20;
				
				label_subjectID.setBounds(x_firstColumn, y_firstRow, width_text, height_text);
				text_subjectID.setBounds(x_secondColumn, y_firstRow, width_text, height_text);
				label_DateAndTime.setBounds(x_firstColumn, y_secondRow, width_text, height_text);
				text_DateAndTime.setBounds(x_secondColumn, y_secondRow, width_text, height_text);
				button_enter.setBounds(d.width / 2 - width_text / 2, d.height / 3 * 2, width_text, height_text);
				
			}
		});
		
		Font fontTitle = new Font("Imago", Font.BOLD, 80);
		title = new JLabel("SMA Assessment Research Tool");
		title.setFont(fontTitle);
		
		Font font = new Font("Imago", Font.BOLD, 60);
		label_subjectID = new JLabel("Subject ID");
		label_subjectID.setFont(font);
		
		label_DateAndTime = new JLabel("Date & Time");
		label_DateAndTime.setFont(font);
		
		text_subjectID = new JTextField("");
		text_subjectID.setFont(font);
		text_subjectID.getInputMap().put(KeyStroke.getKeyStroke(KeyEvent.VK_ESCAPE, 0), EXIT);
		text_subjectID.getActionMap().put(EXIT, new KeyActions(EXIT));
		text_subjectID.getInputMap().put(KeyStroke.getKeyStroke(KeyEvent.VK_ENTER, 0), ENTER);
		text_subjectID.getActionMap().put(ENTER, new KeyActions(ENTER));
		
		DateFormat dateFormat = new SimpleDateFormat("yyyy.MM.dd HH:mm:ss");
		Date date = new Date();
		text_DateAndTime = new JTextField(dateFormat.format(date));
		text_DateAndTime.setFont(font);
		text_DateAndTime.getInputMap().put(KeyStroke.getKeyStroke(KeyEvent.VK_ESCAPE, 0), EXIT);
		text_DateAndTime.getActionMap().put(EXIT, new KeyActions(EXIT));
		text_DateAndTime.getInputMap().put(KeyStroke.getKeyStroke(KeyEvent.VK_ENTER, 0), ENTER);
		text_DateAndTime.getActionMap().put(ENTER, new KeyActions(ENTER));
		
		button_enter = new JButton("ENTER");
		button_enter.setFont(font);
		button_enter.setBackground(new Color(190, 97, 53));
		button_enter.setForeground(Color.WHITE);
		button_enter.setBorder(BorderFactory.createEtchedBorder(EtchedBorder.LOWERED));
		button_enter.setFocusPainted(false);
		button_enter.addActionListener(new ActionListener() {
			public void actionPerformed(ActionEvent e) {
				entered();
			}});
		
		this.setBackground(new Color(251, 188, 144));
		this.add(title);
		this.add(label_subjectID);
		this.add(label_DateAndTime);
		this.add(text_subjectID);
		this.add(text_DateAndTime);
		this.add(button_enter);
		
		instance = this;
	}
	
	public void entered() {
		if ((text_subjectID.getText().isEmpty()) || (text_DateAndTime.getText().isEmpty()))
			JOptionPane.showMessageDialog(null, "Please input Suject ID and Date & Time", "Error", JOptionPane.ERROR_MESSAGE);
		else {
			scene_status = scene_position;
			Model.getInstance().createDataAndLogFile(text_subjectID.getText(), text_DateAndTime.getText());
			U.debugAndWrite(3, "Entered with ID " + text_subjectID.getText() + " and time " + text_DateAndTime.getText() + "------------------------------");
			
		}
	}
	public int updateStatus() {
		return scene_status;
	}
}
