# Supplementary material for: Feasibility of Using Microsoft Kinect to Assess Upper Limb Movement in Type III Spinal Muscular Atrophy Patients
Source: PLoS One. 2017 Jan 25;12(1):e0170472. doi: 10.1371/journal.pone.0170472 (PMC5266257; doi:10.1371/journal.pone.0170472)
Supplement: S1 Code — (ZIP) [file pone.0170472.s002.zip › S1_Code/smart_source/com.roche.smart/src/com/roche/smart/MotionAnalysis/UserManager.java]

/*****************************************************************************
* (c) Copyright 2016-2017 F.Hoffmann-La Roche AG                             *
* Contact: xing.chen@Roche.com.                      *
*                                                                            *
* This file is part of SMART. SMART is free software: you can        *
* redistribute it and/or modify it under the terms of the GNU Lesser         *
* General Public License as published by the Free Software Foundation,       *
* either version 3 of the License, or (at your option) any later version.    *
*                                                                            *
* SMART is distributed in the hope that it will be useful, but           *
* WITHOUT ANY WARRANTY; without even the implied warranty of                 *
* MERCHANTABILITY or FITNESS FOR A PARTICULAR PURPOSE.  See the GNU          *
* Lesser General Public License for more details. You should have            *
* received a copy of the GNU Lesser General Public License along with        *
* SMART. If not, see <http://www.gnu.org/licenses/>.                     *
*****************************************************************************/

package com.roche.smart.MotionAnalysis;

import java.awt.Color;
import java.awt.image.BufferedImage;
import java.nio.ByteBuffer;
import java.nio.ShortBuffer;
import java.util.HashMap;

import org.OpenNI.AlternativeViewpointCapability;
import org.OpenNI.CalibrationProgressEventArgs;
import org.OpenNI.CalibrationProgressStatus;
import org.OpenNI.Context;
import org.OpenNI.DepthGenerator;
import org.OpenNI.GeneralException;
import org.OpenNI.IObservable;
import org.OpenNI.IObserver;
import org.OpenNI.ImageGenerator;
import org.OpenNI.License;
import org.OpenNI.MapOutputMode;
import org.OpenNI.PixelFormat;
import org.OpenNI.Point3D;
import org.OpenNI.PoseDetectionCapability;
import org.OpenNI.PoseDetectionEventArgs;
import org.OpenNI.SceneMetaData;
import org.OpenNI.SkeletonCapability;
import org.OpenNI.SkeletonJoint;
import org.OpenNI.SkeletonJointPosition;
import org.OpenNI.SkeletonProfile;
import org.OpenNI.StatusException;
import org.OpenNI.UserEventArgs;
import org.OpenNI.UserGenerator;


public class UserManager implements GlobalVariables{
	private static UserManager instance = null;
	
	/** OpenNI & Kinect variables **/
    private Context context;
    private DepthGenerator depthGen;
    private UserGenerator userGen;
    private SceneMetaData sceneMD;
    private ImageGenerator imageGen;
    private SkeletonCapability skeletonCap;
    private PoseDetectionCapability poseDetectionCap;
    String calibPose = null;
    HashMap<Integer, HashMap<SkeletonJoint, SkeletonJointPosition>> joints = new HashMap<Integer, HashMap<SkeletonJoint,SkeletonJointPosition>>();
    
    private SkeletonProfile trackingMode = SkeletonProfile.UPPER_BODY; //Sitting mode
    
    private int imWidth;
    private int imHeight;
    private int[] pixelInts;
    private BufferedImage image;
    
    private int currentUser = -1;
    private boolean isTracking = false;
    private int[] indexObjectOnBody = new int[]{-1, -1, -1, -1, -1};
    private int hideBGPixel =  new Color(0, 0, 255, 0).getRGB(); 
    
    private boolean showBody = false;
    
    public static UserManager getInstance() {
		if (instance != null)
			return instance;
		
		return null;
	}
    
    public UserManager() {
    	instance = this;
    	 try {
             context = new Context();
             License license = new License("PrimeSense", "0KOIk2JeIBYClPWVnMoRKn5cdY4="); 
             context.addLicense(license); 
             
             depthGen = DepthGenerator.create(context);     
             imageGen = ImageGenerator.create(context);
             
             // set the viewpoint of the DepthGenerator to match the ImageGenerator
             boolean hasAltView = 
                depthGen.isCapabilitySupported("AlternativeViewPoint");
             if (hasAltView) { 
               AlternativeViewpointCapability altViewCap = 
                         depthGen.getAlternativeViewpointCapability();
               altViewCap.setViewpoint(imageGen); 
             }
             else {
               U.debugAndWrite(3, "Alternative ViewPoint not supported"); 
               System.exit(1);
             }
             
             MapOutputMode mapMode = new MapOutputMode(640, 480, 30);   // xRes, yRes, FPS
             depthGen.setMapOutputMode(mapMode); 
             imageGen.setMapOutputMode(mapMode); 
             imageGen.setPixelFormat(PixelFormat.RGB24);
             
             // set Mirror mode for all 
             context.setGlobalMirror(true);
             
             imWidth =  imageGen.getMetaData().getFullXRes();
 			 imHeight = imageGen.getMetaData().getFullYRes();
             pixelInts = new int[imWidth * imHeight];
             image = new BufferedImage(imWidth, imHeight, BufferedImage.TYPE_INT_ARGB);
             
             userGen = UserGenerator.create(context);
             sceneMD = userGen.getUserPixels(0);
             skeletonCap = userGen.getSkeletonCapability();
             poseDetectionCap = userGen.getPoseDetectionCapability();           
             userGen.getNewUserEvent().addObserver(new NewUserObserver());
             userGen.getLostUserEvent().addObserver(new LostUserObserver());
             skeletonCap.getCalibrationCompleteEvent().addObserver(new CalibrationCompleteObserver());
             skeletonCap.setSkeletonProfile(trackingMode);
             
             calibPose = skeletonCap.getSkeletonCalibrationPose();
             poseDetectionCap.getPoseDetectedEvent().addObserver(new PoseDetectedObserver());
             
             context.startGeneratingAll();
             
         } catch (GeneralException e) {
             e.printStackTrace();
             System.exit(1);
         }
    }
    
    void updateDepth()
    {
       try {
		context.waitNoneUpdateAll();
		
        currentUser = CalCurrentUser();
        if (showBody)
        	screenRealBody();
        
        int[] users = userGen.getUsers();
        isTracking = false;
		for (int i = 0; i < users.length; ++i) {
			if (skeletonCap.isSkeletonTracking(currentUser)) {
				getJoints(currentUser);
				isTracking = true;
			}
		}
	
	    } catch (GeneralException e) {
	        e.printStackTrace();
	    }
    }

    public void setShowBody(boolean showBody) {
    	this.showBody = showBody;
    }
    
    public Point3D getBodyPartPosition(String part) {
    	HashMap<SkeletonJoint, SkeletonJointPosition> jointHash = joints.get(new Integer(currentUser));
    	Point3D pt = new Point3D();
    	if (part == eye)
    		pt = jointHash.get(SkeletonJoint.HEAD).getPosition();
    	else if (part == head)
    		pt.setPoint(jointHash.get(SkeletonJoint.HEAD).getPosition().getX(), 
    				jointHash.get(SkeletonJoint.HEAD).getPosition().getY() - (jointHash.get(SkeletonJoint.NECK).getPosition().getY() - jointHash.get(SkeletonJoint.HEAD).getPosition().getY()) / 3,
    				jointHash.get(SkeletonJoint.HEAD).getPosition().getZ());
    	else if (part == neck)
    		pt = jointHash.get(SkeletonJoint.NECK).getPosition();
    	else if (part == rightShoulder)
    		pt = jointHash.get(SkeletonJoint.RIGHT_SHOULDER).getPosition();
    	else if (part == leftShoulder)
    		pt = jointHash.get(SkeletonJoint.LEFT_SHOULDER).getPosition();
    	return pt;
    }
    
    public void setObjectIndex(String part, int index) {
    	if (part == head)
    		indexObjectOnBody[0] = index;
    	else if (part == eye)
    		indexObjectOnBody[1] = index;
    	else if (part == neck)
    		indexObjectOnBody[2] = index;
    	else if (part == rightShoulder)
    		indexObjectOnBody[3] = index;
    	else if (part == leftShoulder)
    		indexObjectOnBody[4] = index;
    }
    
    public int getObjectIndex(String part) {
    	int index = -1;
    	if (part == head)
    		index = indexObjectOnBody[0];
    	else if (part == eye)
    		index = indexObjectOnBody[1];
    	else if (part == neck)
    		index = indexObjectOnBody[2];
    	else if (part == rightShoulder)
    		index = indexObjectOnBody[3];
    	else if (part == leftShoulder)
    		index = indexObjectOnBody[4];
    	return index;
    }
    
    private int CalCurrentUser() {
    	int user = -1;
    	try {
			int[] users = userGen.getUsers();
			double nearZ = 5000;
			for (int i = 0; i < users.length; ++i) {
				if (skeletonCap.isSkeletonTracking(users[i])) {
					if ((userGen.getUserCoM(users[i]).getZ() != 0) && (userGen.getUserCoM(users[i]).getZ() < nearZ)) {
						nearZ = userGen.getUserCoM(users[i]).getZ();
						user = users[i];
					}
				}
			}
			
		} catch (StatusException e) {
			e.printStackTrace();
		}
    	return user;
    }
	
	public void release() {
    	try {
			context.stopGeneratingAll();
		} catch (StatusException e) {}
    	
    	context.release();
    }
	
	  private void hideBackground(int[] cameraPixels)
	  /* assign the "hide BG" value to any image pixels used for non-users
	     thereby making it transparent
	  */
	  {
	    // update the user ID map
	    ShortBuffer usersBuf = sceneMD.getData().createShortBuffer();
	      /* each pixel holds an user ID (e.g. 1, 2, 3), or 0 to 
	         denote that the pixel is part of the background.  */

	    while (usersBuf.remaining() > 0) {
	      int pos = usersBuf.position();
	      short userID = usersBuf.get();
	      if (userID == 0) // if not a user (i.e. is part of the background)
	        cameraPixels[pos] = hideBGPixel;   // make pixel transparent
	    }
	  }
	  
	  private void convertToPixels(ByteBuffer pixelsRGB, int[] cameraPixels)
		/* Transform the ByteBuffer of pixel data into a pixel array
		     Converts RGB bytes to ARGB ints with no transparency. 
		*/
		{
			int rowStart = 0;
		    // rowStart will index the first byte (red) in each row;
			// starts with first row, and moves down
		
			int bbIdx;               // index into ByteBuffer
			int i = 0;               // index into pixels int[]
			int rowLen = imWidth * 3;    // number of bytes in each row
			for (int row = 0; row < imHeight; row++) {
			    bbIdx = rowStart;
			    // System.out.println("bbIdx: " + bbIdx);
			    for (int col = 0; col < imWidth; col++) {
			    	int pixR = pixelsRGB.get( bbIdx++ );
			    	int pixG = pixelsRGB.get( bbIdx++ );
			    	int pixB = pixelsRGB.get( bbIdx++ );
			    	cameraPixels[i++] = 
			    			0xFF000000 | ((pixR & 0xFF) << 16) | 
			    			((pixG & 0xFF) << 8) | (pixB & 0xFF);
			    }
			    rowStart += rowLen;   // move to next row
		    }
		}// end of convertToPixels()
	  
	  public void screenRealBody() {
		  try {
			  ByteBuffer imageBB = imageGen.getImageMap().createByteBuffer();
			  convertToPixels(imageBB, pixelInts);
		  } catch (GeneralException e) {
				e.printStackTrace();
		  }
		  
		  hideBackground(pixelInts);
		  image.setRGB( 0, 0, imWidth, imHeight, pixelInts, 0, imWidth);
	  }
	  
	  public BufferedImage getRealBody() {
		  return image;
	  }
	  
	  public void screenRealBody2(){
        ShortBuffer scene = sceneMD.getData().createShortBuffer();
        
		try {
			ByteBuffer imageBB = imageGen.getImageMap().createByteBuffer();
		    int i = 0;	
		    while(scene.remaining() > 0)
	        {
	            int pos = scene.position();
	            short user = scene.get();
	            
	            int rgbPos = pos*3;
	            int pixR = 0;
		        int pixG = 0;
		        int pixB = 0;
		    	if (user != 0) {
			        pixR = imageBB.get( rgbPos++ );
			        pixG = imageBB.get( rgbPos++ );
			        pixB = imageBB.get( rgbPos++ );
			        pixelInts[i++] = 
			           0xFF000000 | ((pixR & 0xFF) << 16) | 
			           ((pixG & 0xFF) << 8) | (pixB & 0xFF);
		    	}
		    	else
			        pixelInts[i++] = 
			           0x00000000 | ((pixR & 0xFF) << 16) | 
			           ((pixG & 0xFF) << 8) | (pixB & 0xFF);
	        }

		   image.setRGB( 0, 0, imWidth, imHeight, pixelInts, 0, imWidth );
	        
		} catch (GeneralException e) {
			e.printStackTrace();
		}
	}
	
	public int getXRes() {
        return depthGen.getMetaData().getFullXRes();
	}
	
	public int getYRes() {
        return depthGen.getMetaData().getFullYRes();
	}
	
	/** Joints information **/
	public boolean isTracking() {
		return isTracking;
	}
	
	HashMap<SkeletonJoint, SkeletonJointPosition> getCurrentUserJointsInfo() {
		return joints.get(new Integer(currentUser));
	}
	
	private void getJoints(int user) throws StatusException
    {
    	getJoint(user, SkeletonJoint.HEAD);
    	getJoint(user, SkeletonJoint.NECK);
    	
    	getJoint(user, SkeletonJoint.LEFT_SHOULDER);
    	getJoint(user, SkeletonJoint.LEFT_ELBOW);
    	getJoint(user, SkeletonJoint.LEFT_HAND);

    	getJoint(user, SkeletonJoint.RIGHT_SHOULDER);
    	getJoint(user, SkeletonJoint.RIGHT_ELBOW);
    	getJoint(user, SkeletonJoint.RIGHT_HAND);

    	getJoint(user, SkeletonJoint.TORSO);

    	if (trackingMode == SkeletonProfile.ALL) {
	    	getJoint(user, SkeletonJoint.LEFT_HIP);
	        getJoint(user, SkeletonJoint.LEFT_KNEE);
	        getJoint(user, SkeletonJoint.LEFT_FOOT);
	
	    	getJoint(user, SkeletonJoint.RIGHT_HIP);
	        getJoint(user, SkeletonJoint.RIGHT_KNEE);
	        getJoint(user, SkeletonJoint.RIGHT_FOOT);
    	}
    }
	
	private void getJoint(int user, SkeletonJoint joint) throws StatusException
    {
        SkeletonJointPosition pos = skeletonCap.getSkeletonJointPosition(user, joint);
		if (pos.getPosition().getZ() != 0)
		{
			joints.get(user).put(joint, new SkeletonJointPosition(depthGen.convertRealWorldToProjective(pos.getPosition()), pos.getConfidence()));
		}
		else
		{
			joints.get(user).put(joint, new SkeletonJointPosition(new Point3D(), 0));
		}
    }
	
	public Point3D getReaWorldCoordinate(Point3D pt) {
	     try {
			return depthGen.convertProjectiveToRealWorld(pt);
		} catch (StatusException e) {
			e.printStackTrace();
		}
	     
	     return null;
	}
	
	/** OpenNI & Kinect Interaction Functions **/
	class NewUserObserver implements IObserver<UserEventArgs>
	{
		@Override
		public void update(IObservable<UserEventArgs> observable,
				UserEventArgs args)
		{
			U.debugAndWrite(3, "New user " + args.getId()); 
			try
			{
				if (skeletonCap.needPoseForCalibration())
				{
					poseDetectionCap.startPoseDetection(calibPose, args.getId());
					
				}
				else
				{
					skeletonCap.requestSkeletonCalibration(args.getId(), true);
				}
			} catch (StatusException e)
			{
				e.printStackTrace();
			}
		}
	}
    
    class PoseDetectedObserver implements IObserver<PoseDetectionEventArgs>
	{
		@Override
		public void update(IObservable<PoseDetectionEventArgs> observable,
				PoseDetectionEventArgs args)
		{
			U.debugAndWrite(3, "Pose " + args.getPose() + " detected for " + args.getUser());		
			try
			{
				poseDetectionCap.stopPoseDetection(args.getUser());
				skeletonCap.requestSkeletonCalibration(args.getUser(), true);
			} catch (StatusException e)
			{
				e.printStackTrace();
			}
		}
	}
   
	class CalibrationCompleteObserver implements IObserver<CalibrationProgressEventArgs>
	{
		@Override
		public void update(IObservable<CalibrationProgressEventArgs> observable,
				CalibrationProgressEventArgs args)
		{
			U.debugAndWrite(3, "Calibraion complete: " + args.getStatus());
			try
			{
			if (args.getStatus() == CalibrationProgressStatus.OK)
			{
				U.debugAndWrite(3, "starting tracking "  + args.getUser());
				skeletonCap.startTracking(args.getUser());
                joints.put(new Integer(args.getUser()), new HashMap<SkeletonJoint, SkeletonJointPosition>());
			}
			else if (args.getStatus() != CalibrationProgressStatus.MANUAL_ABORT)
			{
				if (skeletonCap.needPoseForCalibration())
				{
					U.debugAndWrite(3, "needPoseForCalibration "  + args.getUser());
					poseDetectionCap.startPoseDetection(calibPose, args.getUser());
				}
				else
				{
					U.debugAndWrite(3, "requestSkeletonCalibration "  + args.getUser());
					skeletonCap.requestSkeletonCalibration(args.getUser(), true);
				}
			}
			} catch (StatusException e)
			{
				U.debugAndWrite(3, "ABORT "  + args.getUser());
				e.printStackTrace();
			}
		}
	}
	
	class LostUserObserver implements IObserver<UserEventArgs>
	{
		@Override
		public void update(IObservable<UserEventArgs> observable,
				UserEventArgs args)
		{
			U.debugAndWrite(3, "Lost user " + args.getId());
			joints.remove(args.getId());
		}
	}
	
}
