# Supplementary material for: Feasibility of Using Microsoft Kinect to Assess Upper Limb Movement in Type III Spinal Muscular Atrophy Patients
Source: PLoS One. 2017 Jan 25;12(1):e0170472. doi: 10.1371/journal.pone.0170472 (PMC5266257; doi:10.1371/journal.pone.0170472)
Supplement: S1 Code — (ZIP) [file pone.0170472.s002.zip › S1_Code/StatisticalAnalysis.Rmd]

# '''
# /*****************************************************************************
# * (c) Copyright 2016-2017 F.Hoffmann-La Roche AG                             *
# * Contact: xing.chen@Roche.com.                      *
# *                                                                            *
# * This file is part of SMART. SMART is free software: you can        *
# * redistribute it and/or modify it under the terms of the GNU Lesser         *
# * General Public License as published by the Free Software Foundation,       *
# * either version 3 of the License, or (at your option) any later version.    *
# *                                                                            *
# * SMART is distributed in the hope that it will be useful, but           *
# * WITHOUT ANY WARRANTY; without even the implied warranty of                 *
# * MERCHANTABILITY or FITNESS FOR A PARTICULAR PURPOSE.  See the GNU          *
# * Lesser General Public License for more details. You should have            *
# * received a copy of the GNU Lesser General Public License along with        *
# * SMART. If not, see <http://www.gnu.org/licenses/>.                     *
# *****************************************************************************/
# '''

---
title: Supplemental material
author: Xing Chen, Juliane Siebourg-Polster, Detlef Wolf, Christian Czech, Ulrike Bonati, Dirk Fischer, Omar Khwaja, Martin Strahm
output: 
  html_document:
      mathjax: default
      toc: true
      toc_depth: 2
      number_sections: false
---


```{r setup, include=FALSE}
knitr::opts_chunk$set(eval=T, echo=F, results='hide', message=F, warning=F, error=T,
                      dpi=200,cache=FALSE, out.width='800',
                      width=120,
                      fig.path='figures/',
                      dev=c('png') #default is png
                      )
env <- Sys.info()["sysname"]

setwd('.')

datapath <- '../data_for_submission/'

```


<!--

## Introduction
In the SMA KINECT study (BE29037), SMA (Spinal Muscular Atrophy) patients and 
healthy controls were monitored during a KINECT-game involving arm movement. 
The idea is to understand how KINECT could be used in clinical diagnostic of SMA. 
Currently the motor function test (MFM) is used but it is sub-optimal and a refined score is needed.
The KINECT game was developed and features were extracted by Xing Chen (pREDi).


## Study setup
* Case-control study of 38 individuals: 19 patients (SMA), 19 healthy controls (HC)
* Individuals are monitored during a Microsoft KINECT-game involving arm movement
* Time between patient visits: ~2 to 3months
* Measurements: ~50 Movement measures from up to 3 visits
* 139 observations (incl. 36 replicates (i.e. same day) in controls)
* Additionally MRI scans (thigh) for all patients and some controls were taken.
* Patients took a six minute walking test (6MWT) and a motor function test (MFM).

## Data Source

The current feature set is derived from coordinate trajectories of 9 points: 
hands, elbows, shoulders, head, neck, and chest.

Feature sets:

* elbow_angle, angle of hand-elbow-shoulder
* velocity, velocity of moving hand
* acceleration, acceleration of moving hand
* hand.path_length, length of path performed with hand during one task
* hand.shoulder, distance of hand to shoulder
* lifting_angle, angle of chest-shoulder-hand
* trunk, standard deviation. of sum of coordinates  head, neck, chest & shoulders
* reachable area, polygonal area of reached objects

Data are to be matched by the identifier column ‘subject’. A VISIT column (1-4) is created for time point matching.

-->


```{r data_loading,warning=FALSE}

require(reshape2)
require(gridExtra)
require(ggplot2)
require(plyr)
require(corrplot)
require(effsize)
require(e1071)
require(xtable)
require(knitr)
require(data.table)
require(openxlsx)
require(RColorBrewer)
require(nlme)


# change ggplot theme
theme_set(theme_bw())

require(ggthemes)
scale_fill<-scale_fill_tableau()
scale_color<-scale_color_tableau()

usedColors<-function(n){
  tableau_color_pal('tableau10')(n)
}


# load data

load(paste0(datapath,'kinect.RData'))
cldata<-read.csv(paste0(datapath,'clinical_data.csv'),stringsAsFactors=FALSE)

# remove 1018, not SMA
kinect <- kinect[!kinect$ID==1018,]
cldata <- cldata[!cldata$ID==1018,]

demo<-colnames(kinect)[1:6]
measures<-setdiff(colnames(kinect),demo)

uniqueIDs <- paste0(kinect$ID,'_',kinect$VISIT,'_',kinect$REP)
rownames(kinect) <- uniqueIDs


class.colors <- usedColors(2)
names(class.colors) <- levels(kinect$CLASS)

```

# Data Overview

Data were pre-processed and formatted using the script [1_dataProcessing.R](1_dataProcessing.R)

```{r samples_clinical}
samples<-unique(kinect[,c('ID','CLASS')])
visits<-unique(kinect[,c('ID','VISIT','CLASS')])
```

There are

* `r length(unique(kinect$ID))` individuals
* `r sum(samples$CLASS=='SMA')` patients
* `r sum(samples$CLASS=='Control')` controls
* and a total of `r nrow(kinect)` observations
* from `r nrow(visits)` unique visit days

Furthermore the per visit observations are

```{r subjectCounts,results='asis'}
print(xtable(table(visits$CLASS,visits$VISIT),caption='Number of observations per visit.'),type='html')
```


# Figure 2: Trace plot

Movement trajectories of all 9 tracked body points in x-y 
dimension for a patient with a tremor and a healthy control.

```{r trajectoryData, eval=TRUE}
require(plyr)
# load raw data
rawdataPath<-paste0(datapath,'Full_RawData.zip')
# show milli seconds
options(digits.secs=3)
bodyparts<-c('LeftHand','LeftElbow','RightHand','RightElbow','LeftShoulder','RightShoulder','Head','Neck','Torso')

#example records
records <- c('1009_2014.02.18_08.25.59.txt','1009_2014.05.13_08.25.37.txt',
                  '1009_2014.08.05_08.53.22.txt','1009_2015.01.23_10.52.21.txt',
                  '1021_2014.02.14_10.02.45.txt','1021_2014.05.16_11.06.27.txt',
                  '1021_2014.08.07_09.33.09.txt','1021_2015.03.03_12.00.38.txt',
                  '1038_2014.12.11_17.45.29.txt')
  
plotdata <- data.frame(Time=NA, currentTimeMillis=NA, Bodypart=NA,X=NA,Y=NA,Z=NA,Record=NA)
plotdata <- plotdata[-1,]

for(record in records){
  # data in 'wide' format
  data<-read.table(unz(rawdataPath,paste0('Full_RawData/',record)),header=TRUE,sep='\t')
  #joinseconds and milliseconds
  data$Time<-as.POSIXct(as.Date(0, origin = "1970-01-01")) + data$currentTimeMillis /1000
  data<-data[!duplicated(data$Time),]
  
  # reshape data to 'long' format
  data_l<-reshape(data,direction='long',idvar=c('Time','currentTimeMillis'), 
                varying=paste(rep(bodyparts, each=3),rep(c('X','Y','Z'),length(bodyparts)),sep='.'), timevar='Dim')
  data_l<-melt(data_l,id.vars=c('Time','currentTimeMillis','Dim'), variable.name='Bodypart',value.name='Coordinate')
  
  # reshape data to 'coordinate' format
  data_XYZ<-reshape(data_l,idvar=c('Bodypart','Time','currentTimeMillis'), timevar='Dim',direction='wide')
  colnames(data_XYZ)<-gsub('Coordinate.','',colnames(data_XYZ))
  data_XYZ$Bodypart<-as.character(data_XYZ$Bodypart)
  data_XYZ$Record <- record
  plotdata <- join(plotdata,data_XYZ,type='full')
}

plotdata$Bodypart<-factor(plotdata$Bodypart, levels=bodyparts)
rm(data, data_l, data_XYZ)
```


```{r Fig2, fig.width=9 ,fig.height=4, out.width=800, eval=TRUE}
df<-plotdata[order(plotdata$Record,plotdata$Time),]

df<-df[df$Record %in% records[c(1,5)],]
df$Record <- mapvalues(df$Record,from = unique(df$Record),to = c('Patient with tremor','Healthy control'))

ggplot(df, aes(x=X,y=Y,color=Bodypart))+ geom_path() +
    scale_color_brewer(palette="Paired") +
    facet_wrap(~Record,nrow=1)
  
```


# Outliers

The two outliers identified in the first component of a PCA on the 
full data set (see PCA plots, panel 1).


```{r outlier_pca, fig.width=5, fig.height=5, out.width=500}
pc_fit <- princomp(scale(kinect[,measures]))
df_pca<-data.frame(pc_fit$scores[,1:2],ID=rownames(kinect),CLASS=kinect$CLASS)

ol_pca <- ggplot(df_pca,aes(x=Comp.1,y=Comp.2,color=CLASS, label=ID)) + scale_color +
  geom_text(show.legend=FALSE) + geom_point(size=1)

ol <- which(pc_fit$scores[,1] > 20 )
```


```{r outlier_removal, results='asis'}
# remove outliers from the dataset
kable(kinect[ol,1:7])
kinect <- kinect[-ol,]

save(kinect,file=paste0(datapath,'kinectQC.RData'))
```


```{r xy_trace_allvisits, fig.width=12 ,fig.height=8, out.width=800, eval=FALSE}
#Here the outlier is visualized
df<-plotdata[order(plotdata$Record,plotdata$Time),]

ggplot(df, aes(x=X,y=Y,color=Bodypart))+ geom_path() +
    scale_color_brewer(palette="Paired") +
    facet_wrap(~Record,ncol=4)
  
rm(df,data_XYZ,plotdata); gc();

```


# List of all features

```{r filter}

excl <- c(
  # constant features
  c("velocity_max",
            "velocity_mean","velocity_std","velocity_median",
            "velocity_num_0.0.5", "velocity_num_0.5.1.0","velocity_num_1.0.2", 
            "polar_velocity_mean","polar_velocity_std", "polar_velocity_median",
            "acceleration_max","acceleration_min", 
            "acceleration_pos_std","acceleration_neg_std"
            ),
  # redundant features
          grep('head_',colnames(kinect),value=TRUE),
          grep('neck_',colnames(kinect),value=TRUE),
          grep('^shoulder_',colnames(kinect),value=TRUE),
          grep('torso_',colnames(kinect),value=TRUE),
          grep('_mean',colnames(kinect),value=TRUE)
  )
          
kinect <- kinect[,!colnames(kinect)%in%excl]
colnames(kinect) <- sub('azimuth_','',colnames(kinect))
measures <- setdiff(measures, excl)
measures <- sub('azimuth_','',measures)


# feature groups
groups <- unique(sapply(as.character(measures),
                     function(x){strsplit(x,'_')[[1]][1]}))
# variable categories
msize<-sapply(groups,function(m){length(grep(paste0('^',m),colnames(kinect)))})

group.col <- brewer.pal(length(groups)+1,'Set1')[-6]
#group.col <- brewer.pal(length(groups),'Set3')
names(group.col) <- groups

save(kinect,file=paste0(datapath,'kinectQC.RData'))

```


The final list of features, filtered for redundant or constant features. The name of each feature consists of the recorded measurement name and the summary statistic calculated from it. These are median, standard deviation, min and max values as well as various histogram sections (indicated with num_ range). The number of remaining features is `r length(measures)`.

`r paste(measures,sep='\n')`


# PCA plots

Panel 1 shows the two outliers identified in the first component of a PCA on the full data set. 
After filtering for outliers and uninformative features, 
a second PCA is performed to identify overall patterns in the Kinect features. 
Panel 2 shows a biplot of the first two PCs, coloured by the subject classes. 
Panel 3 shows the percentage of variance explained by the first 10 PCs and 
Panel 4 the loadings of the first 5 PCs. Here features are represented by numbers on the x axis.

```{r outlier_plot, fig.width=6, fig.height=5, out.width=400}
ol_pca
```
```{r pcaCLASS_biplot, fig.width=6,fig.height=5, out.width=400}
pc_fit <- princomp(scale(kinect[,measures]))
df_pca<-data.frame(pc_fit$scores[,1:2],ID=rownames(kinect),CLASS=kinect$CLASS)

ggplot(df_pca,aes(x=Comp.1,y=Comp.2,color=CLASS, label=ID)) + scale_color +
  geom_text(show.legend=FALSE) + geom_point(size=1)

```
```{r pcaCLASS_var, fig.width=6,fig.height=6, out.width=400}
df_pca<-data.frame(pc_fit$scores[,1:2],ID=rownames(kinect),CLASS=kinect$CLASS)
plot(pc_fit)
```
```{r pcaVISIT, fig.width=6,fig.height=5, out.width=400, eval=FALSE}
df_pca<-data.frame(pc_fit$scores[,1:2],VISIT=factor(kinect$VISIT))
ggplot(df_pca,aes(x=Comp.1,y=Comp.2,color=VISIT)) + geom_point() + scale_color
```
```{r loadings,fig.width=6, fig.height=6, out.width=400}
ggplot(melt(pc_fit$loadings[,1:3]),aes(x=Var1,y=value)) + geom_bar(stat='identity') +
  coord_flip() + facet_wrap(~Var2)
```

```{r dataset}
# prepare data set

data<-cldata[cldata$PARAMETER.NAME%in%c('HEIGHT','BMI'),
             c('ID','VISIT','CLASS','AGE','SEX','VALUE','PARAMETER.NAME')]
data<-reshape(data,timevar='PARAMETER.NAME',v.names='VALUE',direction='wide',
              idvar=c('ID','VISIT','CLASS','AGE','SEX'))
colnames(data)<-sub('VALUE\\.','',colnames(data))
data<-data[-which(data$VISIT==0),]


kinect$TIME<-kinect$VISIT_MONTH<-NULL
data<-join(data,kinect,by=c('ID','VISIT'),type='inner')

# replace missing BMI and height by average of person
naHeight<-which(is.na(data$HEIGHT))
naHeight_ID<-data[naHeight,'ID']
naHeight_data<-data[data$ID%in%naHeight_ID,1:7]
data$HEIGHT[naHeight]<-round(aggregate(naHeight_data$HEIGHT,mean,by=list(naHeight_data$ID),na.rm=T)$x,0)

naBMI<-which(is.na(data$BMI))
naBMI_ID<-data[naBMI,'ID']
naBMI_data<-data[data$ID%in%naBMI_ID,1:7]
data$BMI[naBMI]<-round(aggregate(naBMI_data$BMI,mean,by=list(naBMI_data$ID),na.rm=T)$x,2)

rm(naHeight,naBMI, naHeight_data, naBMI_data, naBMI_ID, naHeight_ID)

covariates<-c('AGE','BMI','HEIGHT','SEX')
data<-data[,c('ID','VISIT','REP','DATE','CLASS',covariates,measures)]

data <- data.table(data)
dataFST <- data[REP==1]
dataFST$REP <- NULL

idvars <- c('ID','VISIT','REP','DATE','CLASS', covariates)
idvarsFST <- c('ID','VISIT','DATE','CLASS', covariates)

```


# Figure 3: Repeatability

For elbow angle, lifting angle and velocity, the scatter plots (first column) 
illustrate within day correlation of assessments for the controls. 
The Bland-Altman plots (second column) show the difference against the average 
of the two assessments with mean and two times standard deviation range.
The third column shows the first assessment per day across all visits for 
patients and controls. Each line connects the measurements of one subject.

```{r withinAcrossDayCorrelation, fig.width=10, fig.height=8, out.width=1000}

featsOfInterest <- c('elbow_angle_median','lifting_angle_median','velocity_median')


k<-data.table(melt(data,id.vars = idvars))

kinectSub <- k[variable%in%featsOfInterest]
kinectSub[,ID:=factor(ID)]
kinectSub <- kinectSub[REP!=3]
kinectSub[,REP:=factor(REP)]

kSubRep <- reshape(kinectSub[,.(ID,REP,VISIT,CLASS,variable,value)],
                   direction = 'wide',timevar = 'REP', 
                   idvar = c('ID','CLASS','VISIT','variable'))
setnames(kSubRep,colnames(kSubRep),sub('value','replicate',colnames(kSubRep)))

kSubRep[,average:= mean(c(replicate.1,replicate.2)), by=1:nrow(kSubRep)]
kSubRep[,difference:= replicate.1 - replicate.2]


# within day pairs plot
p1 <- ggplot(na.omit(kSubRep), aes(x=replicate.1, y=replicate.2, col=ID)) + geom_point() + 
  facet_wrap(~variable, ncol=1, scales='free') + theme(legend.position="none")

# within day bland altmann
av <- kSubRep[,list(mean(difference, na.rm = TRUE), sd(difference, na.rm = TRUE)), by=variable]
av[,min2sd:=  (V1-2*V2)]
av[,pls2sd:=  (V1+2*V2)]

p2 <- ggplot(na.omit(kSubRep), aes(x=average, y=difference, col=ID)) + geom_point() + 
  geom_hline(data=av, aes(yintercept=V1), colour='gray') + #, linetype=c(1,2,2), colour='gray') +
  geom_hline(data=av, aes(yintercept=min2sd), colour='gray', linetype=2) +
  geom_hline(data=av, aes(yintercept= pls2sd), colour='gray', linetype=2) +
  facet_wrap(~variable, ncol=1, scales='free')


#line plot for visits
p3 <-  ggplot(kinectSub[REP=='1'], aes(x=VISIT, y=value, col=CLASS)) + geom_point() + 
  geom_line(aes(group=ID)) +
  facet_wrap(~variable, ncol=1, scales='free') +
  scale_color_manual(values=class.colors)

grid.arrange(p1,p2,p3, nrow=1, widths= c(0.28,.36,.36))

```


Within day correlation of replicates for controls and average pairwise correlation between 
visits for patients and controls are listed below for the three features.

```{r correlation, results='asis'}
k1<-melt(dataFST,id.vars = idvarsFST) #c('ID','VISIT','REP','DATE','TIME','CLASS')
k1T <- reshape(k1[,.(ID,VISIT,CLASS,variable,value)],
               direction = 'wide',timevar = 'VISIT',idvar = c('ID','CLASS','variable'))
corBetween<-k1T[,mean(cor(.SD,use="pairwise.complete.obs")[lower.tri(diag(4))]),
             by=.(CLASS,variable), .SDcols= paste0('value.',1:4)]
setnames(corBetween,c('CLASS','V1'),c('Type','correlation'))
corBetween[,Type:=paste0(Type,'_Between')]

kC <- melt(data[CLASS=='Control'],id.vars = idvars)
kCRep <- reshape(kC[,.(ID,VISIT,REP,variable,value)],
               direction = 'wide',timevar = 'REP',idvar = c('ID','VISIT','variable'))
kCRep$value.3 <- NULL
corR1R2<-kCRep[,cor(value.1,value.2,"pairwise.complete.obs"),by=.(variable)]
setnames(corR1R2,'V1','correlation')
corR1R2$Type <- 'Ctrl_Intraday'

corr <- rbind(corBetween,corR1R2)
corr$Type <- factor(corr$Type,levels=c('Ctrl_Intraday','Control_Between','SMA_Between'))

corrTab <- reshape(corr, direction = 'wide', timevar = 'Type', idvar = 'variable')
setnames(corrTab, colnames(corrTab), sub('correlation\\.','',colnames(corrTab)))
kable(corrTab[variable%in%featsOfInterest], digits = 2)

corr$Group <- sapply(as.character(corr$variable),
                     function(x){strsplit(x,'_')[[1]][1]})

```


<!-- Using a linear mixed effects models we can calculate the within and between day
residual variances for the controls. -->

```{r eval=FALSE}

ctrl <- lmeControl(opt='optim')

fits <- list()
for(f in featsOfInterest){
  d <- na.omit(kinectSub[variable==f & CLASS=='Control'])

  fits[[f]]<- lme(value ~ AGE + SEX + BMI + HEIGHT, data=d, 
                    random= ~1 + factor(VISIT)|ID, control=ctrl)
  
  d[,resid:=residuals(fits[[f]])]
  d2 <- reshape(d, direction = 'wide',timevar = 'REP', 
                   idvar = idvarsFST)

  
}

summary(fits[[f]])
residuals(fits2[[f]])


```


# Figure 4: Learning effects
For all visits the total time needed is displayed in seconds. 
Thin lines connect the records for one subject. 
Thick lines display the linear fit per group, with confidence intervals.


```{r run_times, fig.width=8, fig.height=4, out.width=500}
times <- read.xlsx('../additional_data/time_class.xlsx')
#times <- read.xlsx('../data_for_submission/time_class.xlsx')

dups <- which(duplicated(times[,c('subject','class','visit')]))
times <- times[-dups,]

ggplot(times, aes(x=visit,y=time, color=class)) + 
  geom_point(alpha=0.4) +
  geom_line(aes(group=subject),alpha=0.4) +
  scale_color_manual(values=class.colors) +
  geom_smooth(method='lm') +
  facet_wrap(~class)
```


A repeated measures Anova on the assessment times cannot reveal any significant
time effect. Subjects do not gain in speed, which is an indicator for the 
absence of a learning effect.

```{r timeEffect_model, results='asis'}

fitTime <- lme(time ~ factor(visit) + class, random= ~ 1 + factor(visit)| subject, data=times)
kable(anova(fitTime))
```


# Figure 5: Feature - disease association

Distributions of three features are displayed by group and by visit. Elbow angle and lifting angle show no group differences as opposed to velocity.

```{r box_3features, fig.width=10, fig.height=4, out.width=700}
v<-c('elbow_angle_median','lifting_angle_median','velocity_median')
df<-melt(dataFST,id.vars=idvarsFST)
d<-df[as.character(df$variable)%in%v,]
d$variable<-factor(d$variable,levels=v)
  ggplot(d,aes(x=factor(VISIT),y=value,fill=CLASS)) + scale_fill +
    geom_boxplot()+ xlab('VISIT') + facet_wrap(~variable,scales='free')
```


# Repeated measures modelling on the Kinect features for class association

A linear mixed effects model is fit for each KINECT feature with CLASS (SMA / Control) 
as main predictor, using age, sex, BMI and height as covariates. 

Only one measurement per day is used for each of the controls. 
It is fit for all `r length(measures)` features.

The sample numbers are

```{r samples_kinect,results='asis'}
samples<-unique(data[,.(ID,CLASS)])
visits<-unique(data[,.(ID,VISIT,CLASS)])

kable(table(visits$CLASS,visits$VISIT))
```


In the following, 

* data are scaled (z-scored), to compare effects of metabolites
* significance of all reported results, is based on FDR corrected p-values, 
is coded as:  
```
0 < '***' < 0.001 < '**' < 0.01 < '*' < 0.05 < ' ' < 1
```


```{r class_association}
# nlme control
ctrl <- lmeControl(opt='optim')

# make comparable
dataZ<-scale(dataFST[,measures, with=FALSE])
X<-data.frame(dataFST[,c('ID','CLASS','VISIT',covariates), with=FALSE],dataZ,stringsAsFactors=FALSE)
X$ID<-factor(X$ID)
X$SEX<-factor(X$SEX)
fits<-list()

fixed<-c('CLASS','AGE','SEX','BMI','HEIGHT')
for(f in measures){
  fits[[f]]<- lme(formula(paste(f,'~',paste(fixed,collapse='+'))), data=na.omit(X), 
                  random= ~1 + factor(VISIT)|ID,control=ctrl)
}

# get all estimates with CI in DF
df<-Reduce(rbind,lapply(fits,function(x){iv<-data.frame(intervals(x,which='fixed')$fixed);iv$beta<-rownames(iv);iv}))
df$Feature<-rep(measures,each=nrow(intervals(fits[[1]],which='fixed')$fixed))
colnames(df)<-c('lower.ci','Estimate','upper.ci','beta','Features')
df$Features<-as.character(df$Features)

# get all coefficients & significances in DF
coeffs<-lapply(fits,function(x){summary(x)$tTable})
coeffs<-Reduce(rbind,lapply(names(coeffs),function(x){y<-coeffs[[x]];data.frame(beta=rownames(y),y,Features=x)}))
rownames(coeffs)<-NULL
colnames(coeffs)<-sub('Value','Estimate',colnames(coeffs))
coeffs$beta<-as.character(coeffs$beta)
coeffs$Features<-as.character(coeffs$Features)


df<-join(coeffs,df,by=c('beta','Features','Estimate'))
df<-df[,c('Features','beta',setdiff(colnames(df),c('Features','beta')))]
df$beta<-gsub('SMA','',df$beta)
df$beta<-gsub('XM','X',df$beta)

orderedFeats<-unique(df$Features)[order(df$Estimate[df$beta=='CLASS'])]
df$Features <- factor(df$Features,levels=orderedFeats)
df$beta <- factor(df$beta,levels=c(unique(df$beta)[c(2:6,1)]))
df <- data.table(df)

df[,p.adjust:=p.adjust(p.value,'BH'),by=beta]
df<-as.data.frame(df)

df$sig <- ''
df$sig[df$p.adjust<0.05]='*'
df$sig[df$p.adjust<0.01]='**'
df$sig[df$p.adjust<0.001]='***'

df<-df[order(df$p.value),]
write.csv(df,file='lmeCLASSresults.csv',row.names=FALSE)


# # use gls instead with standard (correlation decreases with lag)
#   
X$CLASS <- as.numeric(factor(X$CLASS))
for(f in measures){
  d <- na.omit(X[,c(f,'ID',fixed)])
  fits[[f]]<- gls(formula(paste(f,'~',paste(fixed,collapse='+'))), data=d,
                  correlation= corCompSymm(form= ~ 1 |ID))
}

# get all estimates with CI in DF
df<-Reduce(rbind,lapply(fits,function(x){iv<-data.frame(intervals(x)$coef);iv$beta<-rownames(iv);iv}))
df$Feature<-rep(measures,each=nrow(intervals(fits[[1]])$coef))
colnames(df)<-c('lower.ci','Estimate','upper.ci','beta','Features')
df$Features<-as.character(df$Features)

# get all coefficients & significances in DF
coeffs<-lapply(fits,function(x){summary(x)$tTable})
coeffs<-Reduce(rbind,lapply(names(coeffs),function(x){y<-coeffs[[x]];data.frame(beta=rownames(y),y,Features=x)}))
rownames(coeffs)<-NULL
colnames(coeffs)<-sub('Value','Estimate',colnames(coeffs))
coeffs$beta<-as.character(coeffs$beta)
coeffs$Features<-as.character(coeffs$Features)


df<-join(coeffs,df,by=c('beta','Features','Estimate'))
df<-df[,c('Features','beta',setdiff(colnames(df),c('Features','beta')))]
df$beta<-gsub('SMA','',df$beta)
df$beta<-gsub('XM','X',df$beta)

orderedFeats<-unique(df$Features)[order(df$Estimate[df$beta=='CLASS'])]
df$Features <- factor(df$Features,levels=orderedFeats)
df$beta <- factor(df$beta,levels=c(unique(df$beta)[c(2:6,1)]))
df <- data.table(df)

df[,p.adjust:=p.adjust(p.value,'BH'),by=beta]
df<-as.data.frame(df)

df$sig <- ''
df$sig[df$p.adjust<0.05]='*'
df$sig[df$p.adjust<0.01]='**'
df$sig[df$p.adjust<0.001]='***'

df<-df[order(df$p.value),]
write.csv(df,file='glsCLASSresults.csv',row.names=FALSE)
```


```{r forest_CLASS, fig.width=10, fig.height=5, out.width=800}
# plot feature associations wit forest plots
df<-df[df$beta!='(Intercept)',]

# plot top significant results
#nf<-20
cl<-df[df$beta=='CLASS',]
#top20<-as.character(cl$Features[order(cl$p.adjust)][1:nf])
top3<-as.character(cl$Features[order(cl$p.adjust)][1:3])

  ggplot(df,#[as.character(df$Features)%in%top20,],
         aes(x=Estimate,y=Features)) +
    facet_wrap(~ beta,nrow=1,scale='free_x')+
    geom_vline(xintercept=0, colour="darkgray",linetype = "longdash")+ 
    geom_point()+xlab('estimate')+ylab('Features')+
    geom_errorbarh(aes(xmin=lower.ci, xmax=upper.ci))+
    geom_text(aes(label=sig,x=upper.ci+(upper.ci-Estimate),color='red'))+
    theme(legend.position = "none")
```

Velocity features show a trend towards higher values in patients. 
However, after FDR correction for `r length(unique(df$Features))` features,  
p values fall below the significance threshold of 0.05.


### Top 3 features for class association
Each thin line denotes one subject. 
The thick lines represent the averages with standard deviation in grey.

```{r EVENTplots,fig.width=10, fig.height=4, out.width=1000}
df_top<-melt(dataFST,id.vars=idvarsFST, measure.vars=top3)
df_top$VISIT<-factor(df_top$VISIT)

ggplot(df_top, aes(x=VISIT, y=value, group=ID,color=CLASS)) +
  geom_line(alpha=0.2) + facet_wrap(~variable,scale='free_y',ncol=3) + 
  stat_summary(aes(group=CLASS),geom='point', fun.y=mean) +
  stat_smooth(aes(group=CLASS)) + scale_color
```


# Correlation for all features

The distribution of correlation coefficients for the features are shown. The first box-plot shows the correlation of each feature for the two assessments of controls within the same day. The second box-plot shows the correlation of all features for controls between visit 1 and 2 and the third box-plot displays between visit correlation for SMA patients. Features are colored by their feature group as described in section ‘Feature Extraction’.

```{r tablesElbowLifting,results='asis', include=FALSE}
elbowCor <- corr[Group=='elbow']
kable(elbowCor[order(variable)])

elbowCor[order(variable)]

liftingCor <- corr[Group=='lifting']
kable(liftingCor[order(variable)])

```

```{r feature_corr_boxplot_median,fig.width=7, fig.height=5, out.width=600}
show <- c('elbow_angle_median','lifting_angle_median','velocity_median')

corr$apriori_interesting_features <- corr$variable%in%show
  
ggplot(corr, aes(x=Type,y=correlation)) + geom_boxplot(outlier.size = 0) +
  geom_point(aes(color=Group,shape=apriori_interesting_features,size=apriori_interesting_features),
             position = position_jitter(width = 0.2)) +
  scale_color_manual(values=group.col) +
  scale_shape_manual(values=c(20,17)) +
  scale_size_manual(values=c(3,5))

```


# Animated replay of one subject’s movement during the task
The record was identified as outlier by PCA. Through animated replay it was found that the tracking jumped between the subject and another person in the room.

[animated_replay.mp4](../animated_replay.mp4)
