# Supplementary material for: Feasibility of Using Microsoft Kinect to Assess Upper Limb Movement in Type III Spinal Muscular Atrophy Patients
Source: PLoS One. 2017 Jan 25;12(1):e0170472. doi: 10.1371/journal.pone.0170472 (PMC5266257; doi:10.1371/journal.pone.0170472)
Supplement: S1 Dataset — (ZIP) [file pone.0170472.s003.zip]

Archive with 7 entries (6 files):
- S1_Dataset/
- S1_Dataset/clinical_data.csv
- S1_Dataset/full_features_class.txt
- S1_Dataset/Full_LogFile.zip
- S1_Dataset/Full_RawData.zip
- S1_Dataset/README_file_formats.txt
- S1_Dataset/time_class.xlsx
