# Supplementary material for: Feasibility of Using Microsoft Kinect to Assess Upper Limb Movement in Type III Spinal Muscular Atrophy Patients
Source: PLoS One. 2017 Jan 25;12(1):e0170472. doi: 10.1371/journal.pone.0170472 (PMC5266257; doi:10.1371/journal.pone.0170472)
Supplement: S1 Dataset — (ZIP) [file pone.0170472.s003.zip › S1_Dataset/clinical_data.csv]

ID	AGE	SEX	CLASS	VISIT	DATE	PARAMETER.NAME	VALUE	METHOD	VALUE.SUB
1001	49	M	SMA	0	13.01.2014	BMI	18.15	VITAL	NA
1001	49	M	SMA	0	13.01.2014	DIABP	68	VITAL	NA
1001	49	M	SMA	0	13.01.2014	HEIGHT	195	VITAL	NA
1001	49	M	SMA	0	13.01.2014	PULSE	67	VITAL	NA
1001	49	M	SMA	0	13.01.2014	RESP	12	VITAL	NA
1001	49	M	SMA	0	13.01.2014	SYSBP	108	VITAL	NA
1001	49	M	SMA	0	13.01.2014	WEIGHT	69	VITAL	NA
1001	49	M	SMA	1	14.01.2014	BMI	18.15	VITAL	NA
1001	49	M	SMA	1	14.01.2014	DIABP	80	VITAL	NA
1001	49	M	SMA	1	14.01.2014	HEIGHT	195	VITAL	NA
1001	49	M	SMA	1	14.01.2014	PULSE	56	VITAL	NA
1001	49	M	SMA	1	14.01.2014	RESP	12	VITAL	NA
1001	49	M	SMA	1	14.01.2014	SYSBP	120	VITAL	NA
1001	49	M	SMA	1	14.01.2014	WEIGHT	69	VITAL	NA
1001	49	M	SMA	2	08.04.2014	BMI	17.88	VITAL	NA
1001	49	M	SMA	2	08.04.2014	DIABP	75	VITAL	NA
1001	49	M	SMA	2	08.04.2014	HEIGHT	195	VITAL	NA
1001	49	M	SMA	2	08.04.2014	PULSE	66	VITAL	NA
1001	49	M	SMA	2	08.04.2014	RESP	14	VITAL	NA
1001	49	M	SMA	2	08.04.2014	SYSBP	105	VITAL	NA
1001	49	M	SMA	2	08.04.2014	WEIGHT	68	VITAL	NA
1001	49	M	SMA	3	28.07.2014	BMI	17.99	VITAL	NA
1001	49	M	SMA	3	28.07.2014	DIABP	68	VITAL	NA
1001	49	M	SMA	3	28.07.2014	HEIGHT	195	VITAL	NA
1001	49	M	SMA	3	28.07.2014	PULSE	81	VITAL	NA
1001	49	M	SMA	3	28.07.2014	RESP	20	VITAL	NA
1001	49	M	SMA	3	28.07.2014	SYSBP	96	VITAL	NA
1001	49	M	SMA	3	28.07.2014	WEIGHT	68.4	VITAL	NA
1001	49	M	SMA	4	13.02.2015	BMI	17.88	VITAL	NA
1001	49	M	SMA	4	13.02.2015	DIABP	62	VITAL	NA
1001	49	M	SMA	4	13.02.2015	HEIGHT	195	VITAL	NA
1001	49	M	SMA	4	13.02.2015	PULSE	76	VITAL	NA
1001	49	M	SMA	4	13.02.2015	RESP	16	VITAL	NA
1001	49	M	SMA	4	13.02.2015	SYSBP	97	VITAL	NA
1001	49	M	SMA	4	13.02.2015	WEIGHT	68	VITAL	NA
1002	24	M	SMA	0	13.01.2014	BMI	16.48	VITAL	NA
1002	24	M	SMA	0	13.01.2014	DIABP	56	VITAL	NA
1002	24	M	SMA	0	13.01.2014	HEIGHT	181	VITAL	NA
1002	24	M	SMA	0	13.01.2014	PULSE	76	VITAL	NA
1002	24	M	SMA	0	13.01.2014	RESP	12	VITAL	NA
1002	24	M	SMA	0	13.01.2014	SYSBP	97	VITAL	NA
1002	24	M	SMA	0	13.01.2014	WEIGHT	54	VITAL	NA
1002	24	M	SMA	1	14.01.2014	BMI	16.48	VITAL	NA
1002	24	M	SMA	1	14.01.2014	DIABP	76	VITAL	NA
1002	24	M	SMA	1	14.01.2014	HEIGHT	181	VITAL	NA
1002	24	M	SMA	1	14.01.2014	PULSE	87	VITAL	NA
1002	24	M	SMA	1	14.01.2014	RESP	12	VITAL	NA
1002	24	M	SMA	1	14.01.2014	SYSBP	103	VITAL	NA
1002	24	M	SMA	1	14.01.2014	WEIGHT	54	VITAL	NA
1002	24	M	SMA	2	08.04.2014	BMI	17.28	VITAL	NA
1002	24	M	SMA	2	08.04.2014	DIABP	70	VITAL	NA
1002	24	M	SMA	2	08.04.2014	HEIGHT	180	VITAL	NA
1002	24	M	SMA	2	08.04.2014	PULSE	84	VITAL	NA
1002	24	M	SMA	2	08.04.2014	RESP	15	VITAL	NA
1002	24	M	SMA	2	08.04.2014	SYSBP	99	VITAL	NA
1002	24	M	SMA	2	08.04.2014	WEIGHT	56	VITAL	NA
1002	24	M	SMA	3	01.07.2014	BMI	16.76	VITAL	NA
1002	24	M	SMA	3	01.07.2014	DIABP	56	VITAL	NA
1002	24	M	SMA	3	01.07.2014	HEIGHT	180	VITAL	NA
1002	24	M	SMA	3	01.07.2014	PULSE	67	VITAL	NA
1002	24	M	SMA	3	01.07.2014	RESP	20	VITAL	NA
1002	24	M	SMA	3	01.07.2014	SYSBP	98	VITAL	NA
1002	24	M	SMA	3	01.07.2014	WEIGHT	54.3	VITAL	NA
1002	24	M	SMA	4	06.02.2015	BMI	16.98	VITAL	NA
1002	24	M	SMA	4	06.02.2015	DIABP	53	VITAL	NA
1002	24	M	SMA	4	06.02.2015	HEIGHT	180	VITAL	NA
1002	24	M	SMA	4	06.02.2015	PULSE	78	VITAL	NA
1002	24	M	SMA	4	06.02.2015	RESP	16	VITAL	NA
1002	24	M	SMA	4	06.02.2015	SYSBP	104	VITAL	NA
1002	24	M	SMA	4	06.02.2015	WEIGHT	55	VITAL	NA
1003	16	M	SMA	0	13.01.2014	BMI	18.1	VITAL	NA
1003	16	M	SMA	0	13.01.2014	DIABP	78	VITAL	NA
1003	16	M	SMA	0	13.01.2014	HEIGHT	179	VITAL	NA
1003	16	M	SMA	0	13.01.2014	PULSE	66	VITAL	NA
1003	16	M	SMA	0	13.01.2014	RESP	16	VITAL	NA
1003	16	M	SMA	0	13.01.2014	SYSBP	117	VITAL	NA
1003	16	M	SMA	0	13.01.2014	WEIGHT	58	VITAL	NA
1003	16	M	SMA	1	14.01.2014	BMI	18.1	VITAL	NA
1003	16	M	SMA	1	14.01.2014	DIABP	89	VITAL	NA
1003	16	M	SMA	1	14.01.2014	HEIGHT	179	VITAL	NA
1003	16	M	SMA	1	14.01.2014	PULSE	77	VITAL	NA
1003	16	M	SMA	1	14.01.2014	RESP	16	VITAL	NA
1003	16	M	SMA	1	14.01.2014	SYSBP	121	VITAL	NA
1003	16	M	SMA	1	14.01.2014	WEIGHT	58	VITAL	NA
1003	16	M	SMA	2	08.04.2014	BMI	17.79	VITAL	NA
1003	16	M	SMA	2	08.04.2014	DIABP	67	VITAL	NA
1003	16	M	SMA	2	08.04.2014	HEIGHT	179	VITAL	NA
1003	16	M	SMA	2	08.04.2014	PULSE	70	VITAL	NA
1003	16	M	SMA	2	08.04.2014	RESP	16	VITAL	NA
1003	16	M	SMA	2	08.04.2014	SYSBP	109	VITAL	NA
1003	16	M	SMA	2	08.04.2014	WEIGHT	57	VITAL	NA
1003	16	M	SMA	3	01.07.2014	BMI	18.73	VITAL	NA
1003	16	M	SMA	3	01.07.2014	DIABP	76	VITAL	NA
1003	16	M	SMA	3	01.07.2014	HEIGHT	179	VITAL	NA
1003	16	M	SMA	3	01.07.2014	PULSE	74	VITAL	NA
1003	16	M	SMA	3	01.07.2014	RESP	20	VITAL	NA
1003	16	M	SMA	3	01.07.2014	SYSBP	115	VITAL	NA
1003	16	M	SMA	3	01.07.2014	WEIGHT	60	VITAL	NA
1003	16	M	SMA	4	13.02.2015	BMI	18.52	VITAL	NA
1003	16	M	SMA	4	13.02.2015	DIABP	76	VITAL	NA
1003	16	M	SMA	4	13.02.2015	HEIGHT	180	VITAL	NA
1003	16	M	SMA	4	13.02.2015	PULSE	102	VITAL	NA
1003	16	M	SMA	4	13.02.2015	RESP	16	VITAL	NA
1003	16	M	SMA	4	13.02.2015	SYSBP	133	VITAL	NA
1003	16	M	SMA	4	13.02.2015	WEIGHT	60	VITAL	NA
1004	46	M	SMA	0	13.01.2014	DIABP	82	VITAL	NA
1004	46	M	SMA	0	13.01.2014	HEIGHT	NA	VITAL	NA
1004	46	M	SMA	0	13.01.2014	PULSE	67	VITAL	NA
1004	46	M	SMA	0	13.01.2014	RESP	16	VITAL	NA
1004	46	M	SMA	0	13.01.2014	SYSBP	113	VITAL	NA
1004	46	M	SMA	0	13.01.2014	WEIGHT	NA	VITAL	NA
1004	46	M	SMA	1	14.01.2014	DIABP	81	VITAL	NA
1004	46	M	SMA	1	14.01.2014	HEIGHT	NA	VITAL	NA
1004	46	M	SMA	1	14.01.2014	PULSE	81	VITAL	NA
1004	46	M	SMA	1	14.01.2014	RESP	16	VITAL	NA
1004	46	M	SMA	1	14.01.2014	SYSBP	124	VITAL	NA
1004	46	M	SMA	1	14.01.2014	WEIGHT	NA	VITAL	NA
1004	46	M	SMA	2	08.04.2014	BMI	21.16	VITAL	NA
1004	46	M	SMA	2	08.04.2014	DIABP	81	VITAL	NA
1004	46	M	SMA	2	08.04.2014	HEIGHT	187	VITAL	NA
1004	46	M	SMA	2	08.04.2014	PULSE	73	VITAL	NA
1004	46	M	SMA	2	08.04.2014	RESP	17	VITAL	NA
1004	46	M	SMA	2	08.04.2014	SYSBP	114	VITAL	NA
1004	46	M	SMA	2	08.04.2014	WEIGHT	74	VITAL	NA
1004	46	M	SMA	3	01.07.2014	BMI	21.45	VITAL	NA
1004	46	M	SMA	3	01.07.2014	DIABP	75	VITAL	NA
1004	46	M	SMA	3	01.07.2014	HEIGHT	187	VITAL	NA
1004	46	M	SMA	3	01.07.2014	PULSE	78	VITAL	NA
1004	46	M	SMA	3	01.07.2014	RESP	20	VITAL	NA
1004	46	M	SMA	3	01.07.2014	SYSBP	120	VITAL	NA
1004	46	M	SMA	3	01.07.2014	WEIGHT	75	VITAL	NA
1004	46	M	SMA	4	23.01.2015	BMI	21.45	VITAL	NA
1004	46	M	SMA	4	23.01.2015	DIABP	87	VITAL	NA
1004	46	M	SMA	4	23.01.2015	HEIGHT	187	VITAL	NA
1004	46	M	SMA	4	23.01.2015	PULSE	78	VITAL	NA
1004	46	M	SMA	4	23.01.2015	RESP	15	VITAL	NA
1004	46	M	SMA	4	23.01.2015	SYSBP	112	VITAL	NA
1004	46	M	SMA	4	23.01.2015	WEIGHT	75	VITAL	NA
1005	14	F	SMA	0	03.02.2014	BMI	24.34	VITAL	NA
1005	14	F	SMA	0	03.02.2014	DIABP	77	VITAL	NA
1005	14	F	SMA	0	03.02.2014	HEIGHT	172	VITAL	NA
1005	14	F	SMA	0	03.02.2014	PULSE	86	VITAL	NA
1005	14	F	SMA	0	03.02.2014	RESP	12	VITAL	NA
1005	14	F	SMA	0	03.02.2014	SYSBP	142	VITAL	NA
1005	14	F	SMA	0	03.02.2014	WEIGHT	72	VITAL	NA
1005	14	F	SMA	1	04.02.2014	BMI	24.34	VITAL	NA
1005	14	F	SMA	1	04.02.2014	DIABP	77	VITAL	NA
1005	14	F	SMA	1	04.02.2014	HEIGHT	172	VITAL	NA
1005	14	F	SMA	1	04.02.2014	PULSE	86	VITAL	NA
1005	14	F	SMA	1	04.02.2014	RESP	13	VITAL	NA
1005	14	F	SMA	1	04.02.2014	SYSBP	142	VITAL	NA
1005	14	F	SMA	1	04.02.2014	WEIGHT	72	VITAL	NA
1005	14	F	SMA	2	06.05.2014	BMI	23.15	VITAL	NA
1005	14	F	SMA	2	06.05.2014	DIABP	82	VITAL	NA
1005	14	F	SMA	2	06.05.2014	HEIGHT	172	VITAL	NA
1005	14	F	SMA	2	06.05.2014	PULSE	107	VITAL	NA
1005	14	F	SMA	2	06.05.2014	RESP	16	VITAL	NA
1005	14	F	SMA	2	06.05.2014	SYSBP	144	VITAL	NA
1005	14	F	SMA	2	06.05.2014	WEIGHT	68.5	VITAL	NA
1005	14	F	SMA	3	17.07.2014	BMI	23.36	VITAL	NA
1005	14	F	SMA	3	17.07.2014	DIABP	76	VITAL	NA
1005	14	F	SMA	3	17.07.2014	HEIGHT	173	VITAL	NA
1005	14	F	SMA	3	17.07.2014	PULSE	115	VITAL	NA
1005	14	F	SMA	3	17.07.2014	RESP	20	VITAL	NA
1005	14	F	SMA	3	17.07.2014	SYSBP	124	VITAL	NA
1005	14	F	SMA	3	17.07.2014	WEIGHT	69.9	VITAL	NA
1006	35	M	SMA	0	03.02.2014	BMI	20.15	VITAL	NA
1006	35	M	SMA	0	03.02.2014	DIABP	82	VITAL	NA
1006	35	M	SMA	0	03.02.2014	HEIGHT	181	VITAL	NA
1006	35	M	SMA	0	03.02.2014	PULSE	98	VITAL	NA
1006	35	M	SMA	0	03.02.2014	RESP	13	VITAL	NA
1006	35	M	SMA	0	03.02.2014	SYSBP	128	VITAL	NA
1006	35	M	SMA	0	03.02.2014	WEIGHT	66	VITAL	NA
1006	35	M	SMA	1	04.02.2014	BMI	20.15	VITAL	NA
1006	35	M	SMA	1	04.02.2014	DIABP	82	VITAL	NA
1006	35	M	SMA	1	04.02.2014	HEIGHT	181	VITAL	NA
1006	35	M	SMA	1	04.02.2014	PULSE	97	VITAL	NA
1006	35	M	SMA	1	04.02.2014	RESP	13	VITAL	NA
1006	35	M	SMA	1	04.02.2014	SYSBP	131	VITAL	NA
1006	35	M	SMA	1	04.02.2014	WEIGHT	66	VITAL	NA
1006	35	M	SMA	2	06.05.2014	BMI	19.99	VITAL	NA
1006	35	M	SMA	2	06.05.2014	DIABP	83	VITAL	NA
1006	35	M	SMA	2	06.05.2014	HEIGHT	181	VITAL	NA
1006	35	M	SMA	2	06.05.2014	PULSE	80	VITAL	NA
1006	35	M	SMA	2	06.05.2014	RESP	15	VITAL	NA
1006	35	M	SMA	2	06.05.2014	SYSBP	128	VITAL	NA
1006	35	M	SMA	2	06.05.2014	WEIGHT	65.5	VITAL	NA
1006	35	M	SMA	3	17.07.2014	BMI	20.57	VITAL	NA
1006	35	M	SMA	3	17.07.2014	DIABP	90	VITAL	NA
1006	35	M	SMA	3	17.07.2014	HEIGHT	181	VITAL	NA
1006	35	M	SMA	3	17.07.2014	PULSE	60	VITAL	NA
1006	35	M	SMA	3	17.07.2014	RESP	15	VITAL	NA
1006	35	M	SMA	3	17.07.2014	SYSBP	137	VITAL	NA
1006	35	M	SMA	3	17.07.2014	WEIGHT	67.4	VITAL	NA
1006	35	M	SMA	4	05.01.2015	BMI	20.89	VITAL	NA
1006	35	M	SMA	4	05.01.2015	DIABP	87	VITAL	NA
1006	35	M	SMA	4	05.01.2015	HEIGHT	182	VITAL	NA
1006	35	M	SMA	4	05.01.2015	PULSE	78	VITAL	NA
1006	35	M	SMA	4	05.01.2015	RESP	20	VITAL	NA
1006	35	M	SMA	4	05.01.2015	SYSBP	134	VITAL	NA
1006	35	M	SMA	4	05.01.2015	WEIGHT	69.2	VITAL	NA
1007	48	M	SMA	0	03.02.2014	BMI	25.62	VITAL	NA
1007	48	M	SMA	0	03.02.2014	DIABP	91	VITAL	NA
1007	48	M	SMA	0	03.02.2014	HEIGHT	180	VITAL	NA
1007	48	M	SMA	0	03.02.2014	PULSE	76	VITAL	NA
1007	48	M	SMA	0	03.02.2014	RESP	11	VITAL	NA
1007	48	M	SMA	0	03.02.2014	SYSBP	140	VITAL	NA
1007	48	M	SMA	0	03.02.2014	WEIGHT	83	VITAL	NA
1007	48	M	SMA	1	04.02.2014	BMI	25.62	VITAL	NA
1007	48	M	SMA	1	04.02.2014	DIABP	102	VITAL	NA
1007	48	M	SMA	1	04.02.2014	HEIGHT	180	VITAL	NA
1007	48	M	SMA	1	04.02.2014	PULSE	86	VITAL	NA
1007	48	M	SMA	1	04.02.2014	RESP	11	VITAL	NA
1007	48	M	SMA	1	04.02.2014	SYSBP	136	VITAL	NA
1007	48	M	SMA	1	04.02.2014	WEIGHT	83	VITAL	NA
1007	48	M	SMA	2	06.05.2014	BMI	19.75	VITAL	NA
1007	48	M	SMA	2	06.05.2014	DIABP	86	VITAL	NA
1007	48	M	SMA	2	06.05.2014	HEIGHT	180	VITAL	NA
1007	48	M	SMA	2	06.05.2014	PULSE	89	VITAL	NA
1007	48	M	SMA	2	06.05.2014	RESP	11	VITAL	NA
1007	48	M	SMA	2	06.05.2014	SYSBP	127	VITAL	NA
1007	48	M	SMA	2	06.05.2014	WEIGHT	64	VITAL	NA
1007	48	M	SMA	3	17.07.2014	BMI	25.49	VITAL	NA
1007	48	M	SMA	3	17.07.2014	DIABP	87	VITAL	NA
1007	48	M	SMA	3	17.07.2014	HEIGHT	181	VITAL	NA
1007	48	M	SMA	3	17.07.2014	PULSE	80	VITAL	NA
1007	48	M	SMA	3	17.07.2014	RESP	14	VITAL	NA
1007	48	M	SMA	3	17.07.2014	SYSBP	126	VITAL	NA
1007	48	M	SMA	3	17.07.2014	WEIGHT	83.5	VITAL	NA
1007	48	M	SMA	4	23.01.2015	BMI	25.93	VITAL	NA
1007	48	M	SMA	4	23.01.2015	DIABP	92	VITAL	NA
1007	48	M	SMA	4	23.01.2015	HEIGHT	180	VITAL	NA
1007	48	M	SMA	4	23.01.2015	PULSE	75	VITAL	NA
1007	48	M	SMA	4	23.01.2015	RESP	16	VITAL	NA
1007	48	M	SMA	4	23.01.2015	SYSBP	146	VITAL	NA
1007	48	M	SMA	4	23.01.2015	WEIGHT	84	VITAL	NA
1008	38	F	SMA	0	03.02.2014	DIABP	67	VITAL	NA
1008	38	F	SMA	0	03.02.2014	HEIGHT	161	VITAL	NA
1008	38	F	SMA	0	03.02.2014	PULSE	78	VITAL	NA
1008	38	F	SMA	0	03.02.2014	RESP	12	VITAL	NA
1008	38	F	SMA	0	03.02.2014	SYSBP	124	VITAL	NA
1008	38	F	SMA	0	03.02.2014	WEIGHT	NA	VITAL	NA
1008	38	F	SMA	1	04.02.2014	DIABP	79	VITAL	NA
1008	38	F	SMA	1	04.02.2014	HEIGHT	161	VITAL	NA
1008	38	F	SMA	1	04.02.2014	PULSE	86	VITAL	NA
1008	38	F	SMA	1	04.02.2014	RESP	11	VITAL	NA
1008	38	F	SMA	1	04.02.2014	SYSBP	117	VITAL	NA
1008	38	F	SMA	1	04.02.2014	WEIGHT	NA	VITAL	NA
1008	38	F	SMA	2	06.05.2014	BMI	24.03	VITAL	NA
1008	38	F	SMA	2	06.05.2014	DIABP	61	VITAL	NA
1008	38	F	SMA	2	06.05.2014	HEIGHT	161	VITAL	NA
1008	38	F	SMA	2	06.05.2014	PULSE	62	VITAL	NA
1008	38	F	SMA	2	06.05.2014	RESP	16	VITAL	NA
1008	38	F	SMA	2	06.05.2014	SYSBP	101	VITAL	NA
1008	38	F	SMA	2	06.05.2014	WEIGHT	62.3	VITAL	NA
1008	38	F	SMA	3	17.07.2014	BMI	24.14	VITAL	NA
1008	38	F	SMA	3	17.07.2014	DIABP	61	VITAL	NA
1008	38	F	SMA	3	17.07.2014	HEIGHT	160	VITAL	NA
1008	38	F	SMA	3	17.07.2014	PULSE	NA	VITAL	NA
1008	38	F	SMA	3	17.07.2014	RESP	NA	VITAL	NA
1008	38	F	SMA	3	17.07.2014	SYSBP	97	VITAL	NA
1008	38	F	SMA	3	17.07.2014	WEIGHT	61.8	VITAL	NA
1008	38	F	SMA	4	13.02.2015	BMI	23.83	VITAL	NA
1008	38	F	SMA	4	13.02.2015	DIABP	72	VITAL	NA
1008	38	F	SMA	4	13.02.2015	HEIGHT	160	VITAL	NA
1008	38	F	SMA	4	13.02.2015	PULSE	82	VITAL	NA
1008	38	F	SMA	4	13.02.2015	RESP	16	VITAL	NA
1008	38	F	SMA	4	13.02.2015	SYSBP	128	VITAL	NA
1008	38	F	SMA	4	13.02.2015	WEIGHT	61	VITAL	NA
1009	37	M	SMA	0	17.02.2014	BMI	20.81	VITAL	NA
1009	37	M	SMA	0	17.02.2014	DIABP	82	VITAL	NA
1009	37	M	SMA	0	17.02.2014	HEIGHT	186	VITAL	NA
1009	37	M	SMA	0	17.02.2014	PULSE	66	VITAL	NA
1009	37	M	SMA	0	17.02.2014	RESP	11	VITAL	NA
1009	37	M	SMA	0	17.02.2014	SYSBP	120	VITAL	NA
1009	37	M	SMA	0	17.02.2014	WEIGHT	72	VITAL	NA
1009	37	M	SMA	1	18.02.2014	BMI	20.81	VITAL	NA
1009	37	M	SMA	1	18.02.2014	DIABP	90	VITAL	NA
1009	37	M	SMA	1	18.02.2014	HEIGHT	186	VITAL	NA
1009	37	M	SMA	1	18.02.2014	PULSE	72	VITAL	NA
1009	37	M	SMA	1	18.02.2014	RESP	12	VITAL	NA
1009	37	M	SMA	1	18.02.2014	SYSBP	122	VITAL	NA
1009	37	M	SMA	1	18.02.2014	WEIGHT	72	VITAL	NA
1009	37	M	SMA	2	13.05.2014	BMI	21.39	VITAL	NA
1009	37	M	SMA	2	13.05.2014	DIABP	78	VITAL	NA
1009	37	M	SMA	2	13.05.2014	HEIGHT	186	VITAL	NA
1009	37	M	SMA	2	13.05.2014	PULSE	81	VITAL	NA
1009	37	M	SMA	2	13.05.2014	RESP	24	VITAL	NA
1009	37	M	SMA	2	13.05.2014	SYSBP	114	VITAL	NA
1009	37	M	SMA	2	13.05.2014	WEIGHT	74	VITAL	NA
1009	37	M	SMA	3	05.08.2014	BMI	21.97	VITAL	NA
1009	37	M	SMA	3	05.08.2014	DIABP	76	VITAL	NA
1009	37	M	SMA	3	05.08.2014	HEIGHT	186	VITAL	NA
1009	37	M	SMA	3	05.08.2014	PULSE	80	VITAL	NA
1009	37	M	SMA	3	05.08.2014	RESP	20	VITAL	NA
1009	37	M	SMA	3	05.08.2014	SYSBP	103	VITAL	NA
1009	37	M	SMA	3	05.08.2014	WEIGHT	76	VITAL	NA
1009	37	M	SMA	4	23.01.2015	BMI	22.55	VITAL	NA
1009	37	M	SMA	4	23.01.2015	DIABP	84	VITAL	NA
1009	37	M	SMA	4	23.01.2015	HEIGHT	186	VITAL	NA
1009	37	M	SMA	4	23.01.2015	PULSE	71	VITAL	NA
1009	37	M	SMA	4	23.01.2015	RESP	16	VITAL	NA
1009	37	M	SMA	4	23.01.2015	SYSBP	124	VITAL	NA
1009	37	M	SMA	4	23.01.2015	WEIGHT	78	VITAL	NA
1010	42	M	SMA	0	17.02.2014	BMI	20.57	VITAL	NA
1010	42	M	SMA	0	17.02.2014	DIABP	76	VITAL	NA
1010	42	M	SMA	0	17.02.2014	HEIGHT	175	VITAL	NA
1010	42	M	SMA	0	17.02.2014	PULSE	58	VITAL	NA
1010	42	M	SMA	0	17.02.2014	RESP	12	VITAL	NA
1010	42	M	SMA	0	17.02.2014	SYSBP	121	VITAL	NA
1010	42	M	SMA	0	17.02.2014	WEIGHT	63	VITAL	NA
1010	42	M	SMA	1	18.02.2014	BMI	20.57	VITAL	NA
1010	42	M	SMA	1	18.02.2014	DIABP	80	VITAL	NA
1010	42	M	SMA	1	18.02.2014	HEIGHT	175	VITAL	NA
1010	42	M	SMA	1	18.02.2014	PULSE	79	VITAL	NA
1010	42	M	SMA	1	18.02.2014	RESP	11	VITAL	NA
1010	42	M	SMA	1	18.02.2014	SYSBP	118	VITAL	NA
1010	42	M	SMA	1	18.02.2014	WEIGHT	63	VITAL	NA
1010	42	M	SMA	2	13.05.2014	BMI	20.24	VITAL	NA
1010	42	M	SMA	2	13.05.2014	DIABP	84	VITAL	NA
1010	42	M	SMA	2	13.05.2014	HEIGHT	175	VITAL	NA
1010	42	M	SMA	2	13.05.2014	PULSE	58	VITAL	NA
1010	42	M	SMA	2	13.05.2014	RESP	16	VITAL	NA
1010	42	M	SMA	2	13.05.2014	SYSBP	110	VITAL	NA
1010	42	M	SMA	2	13.05.2014	WEIGHT	62	VITAL	NA
1010	42	M	SMA	3	05.08.2014	BMI	19.95	VITAL	NA
1010	42	M	SMA	3	05.08.2014	DIABP	80	VITAL	NA
1010	42	M	SMA	3	05.08.2014	HEIGHT	176	VITAL	NA
1010	42	M	SMA	3	05.08.2014	PULSE	76	VITAL	NA
1010	42	M	SMA	3	05.08.2014	RESP	20	VITAL	NA
1010	42	M	SMA	3	05.08.2014	SYSBP	118	VITAL	NA
1010	42	M	SMA	3	05.08.2014	WEIGHT	61.8	VITAL	NA
1010	42	M	SMA	4	06.02.2015	BMI	20.18	VITAL	NA
1010	42	M	SMA	4	06.02.2015	DIABP	96	VITAL	NA
1010	42	M	SMA	4	06.02.2015	HEIGHT	176	VITAL	NA
1010	42	M	SMA	4	06.02.2015	PULSE	69	VITAL	NA
1010	42	M	SMA	4	06.02.2015	RESP	16	VITAL	NA
1010	42	M	SMA	4	06.02.2015	SYSBP	133	VITAL	NA
1010	42	M	SMA	4	06.02.2015	WEIGHT	62.5	VITAL	NA
1011	27	M	SMA	0	17.02.2014	BMI	18.69	VITAL	NA
1011	27	M	SMA	0	17.02.2014	DIABP	78	VITAL	NA
1011	27	M	SMA	0	17.02.2014	HEIGHT	170	VITAL	NA
1011	27	M	SMA	0	17.02.2014	PULSE	67	VITAL	NA
1011	27	M	SMA	0	17.02.2014	RESP	11	VITAL	NA
1011	27	M	SMA	0	17.02.2014	SYSBP	127	VITAL	NA
1011	27	M	SMA	0	17.02.2014	WEIGHT	54	VITAL	NA
1011	27	M	SMA	1	18.02.2014	BMI	18.69	VITAL	NA
1011	27	M	SMA	1	18.02.2014	DIABP	81	VITAL	NA
1011	27	M	SMA	1	18.02.2014	HEIGHT	170	VITAL	NA
1011	27	M	SMA	1	18.02.2014	PULSE	71	VITAL	NA
1011	27	M	SMA	1	18.02.2014	RESP	11	VITAL	NA
1011	27	M	SMA	1	18.02.2014	SYSBP	118	VITAL	NA
1011	27	M	SMA	1	18.02.2014	WEIGHT	54	VITAL	NA
1011	27	M	SMA	2	13.05.2014	BMI	20.07	VITAL	NA
1011	27	M	SMA	2	13.05.2014	DIABP	81	VITAL	NA
1011	27	M	SMA	2	13.05.2014	HEIGHT	170	VITAL	NA
1011	27	M	SMA	2	13.05.2014	PULSE	71	VITAL	NA
1011	27	M	SMA	2	13.05.2014	RESP	11	VITAL	NA
1011	27	M	SMA	2	13.05.2014	SYSBP	118	VITAL	NA
1011	27	M	SMA	2	13.05.2014	WEIGHT	58	VITAL	NA
1011	27	M	SMA	3	05.08.2014	BMI	18.76	VITAL	NA
1011	27	M	SMA	3	05.08.2014	DIABP	87	VITAL	NA
1011	27	M	SMA	3	05.08.2014	HEIGHT	172	VITAL	NA
1011	27	M	SMA	3	05.08.2014	PULSE	80	VITAL	NA
1011	27	M	SMA	3	05.08.2014	RESP	16	VITAL	NA
1011	27	M	SMA	3	05.08.2014	SYSBP	113	VITAL	NA
1011	27	M	SMA	3	05.08.2014	WEIGHT	55.5	VITAL	NA
1012	14	F	SMA	0	17.02.2014	BMI	20.96	VITAL	NA
1012	14	F	SMA	0	17.02.2014	DIABP	51	VITAL	NA
1012	14	F	SMA	0	17.02.2014	HEIGHT	159	VITAL	NA
1012	14	F	SMA	0	17.02.2014	PULSE	60	VITAL	NA
1012	14	F	SMA	0	17.02.2014	RESP	13	VITAL	NA
1012	14	F	SMA	0	17.02.2014	SYSBP	95	VITAL	NA
1012	14	F	SMA	0	17.02.2014	WEIGHT	53	VITAL	NA
1012	14	F	SMA	1	18.02.2014	BMI	20.96	VITAL	NA
1012	14	F	SMA	1	18.02.2014	DIABP	75	VITAL	NA
1012	14	F	SMA	1	18.02.2014	HEIGHT	159	VITAL	NA
1012	14	F	SMA	1	18.02.2014	PULSE	76	VITAL	NA
1012	14	F	SMA	1	18.02.2014	RESP	12	VITAL	NA
1012	14	F	SMA	1	18.02.2014	SYSBP	115	VITAL	NA
1012	14	F	SMA	1	18.02.2014	WEIGHT	53	VITAL	NA
1012	14	F	SMA	2	13.05.2014	BMI	21.36	VITAL	NA
1012	14	F	SMA	2	13.05.2014	DIABP	54	VITAL	NA
1012	14	F	SMA	2	13.05.2014	HEIGHT	159	VITAL	NA
1012	14	F	SMA	2	13.05.2014	PULSE	78	VITAL	NA
1012	14	F	SMA	2	13.05.2014	RESP	16	VITAL	NA
1012	14	F	SMA	2	13.05.2014	SYSBP	99	VITAL	NA
1012	14	F	SMA	2	13.05.2014	WEIGHT	54	VITAL	NA
1012	14	F	SMA	3	05.08.2014	BMI	20.77	VITAL	NA
1012	14	F	SMA	3	05.08.2014	DIABP	62	VITAL	NA
1012	14	F	SMA	3	05.08.2014	HEIGHT	162	VITAL	NA
1012	14	F	SMA	3	05.08.2014	PULSE	77	VITAL	NA
1012	14	F	SMA	3	05.08.2014	RESP	20	VITAL	NA
1012	14	F	SMA	3	05.08.2014	SYSBP	116	VITAL	NA
1012	14	F	SMA	3	05.08.2014	WEIGHT	54.5	VITAL	NA
1013	40	M	SMA	0	24.02.2014	BMI	24.26	VITAL	NA
1013	40	M	SMA	0	24.02.2014	DIABP	76	VITAL	NA
1013	40	M	SMA	0	24.02.2014	HEIGHT	177	VITAL	NA
1013	40	M	SMA	0	24.02.2014	PULSE	62	VITAL	NA
1013	40	M	SMA	0	24.02.2014	RESP	20	VITAL	NA
1013	40	M	SMA	0	24.02.2014	SYSBP	119	VITAL	NA
1013	40	M	SMA	0	24.02.2014	WEIGHT	76	VITAL	NA
1013	40	M	SMA	1	25.02.2014	BMI	24.26	VITAL	NA
1013	40	M	SMA	1	25.02.2014	DIABP	82	VITAL	NA
1013	40	M	SMA	1	25.02.2014	HEIGHT	177	VITAL	NA
1013	40	M	SMA	1	25.02.2014	PULSE	82	VITAL	NA
1013	40	M	SMA	1	25.02.2014	RESP	18	VITAL	NA
1013	40	M	SMA	1	25.02.2014	SYSBP	118	VITAL	NA
1013	40	M	SMA	1	25.02.2014	WEIGHT	76	VITAL	NA
1013	40	M	SMA	2	20.05.2014	BMI	25.15	VITAL	NA
1013	40	M	SMA	2	20.05.2014	DIABP	78	VITAL	NA
1013	40	M	SMA	2	20.05.2014	HEIGHT	177	VITAL	NA
1013	40	M	SMA	2	20.05.2014	PULSE	72	VITAL	NA
1013	40	M	SMA	2	20.05.2014	RESP	18	VITAL	NA
1013	40	M	SMA	2	20.05.2014	SYSBP	115	VITAL	NA
1013	40	M	SMA	2	20.05.2014	WEIGHT	78.8	VITAL	NA
1013	40	M	SMA	3	12.08.2014	BMI	25.5	VITAL	NA
1013	40	M	SMA	3	12.08.2014	DIABP	71	VITAL	NA
1013	40	M	SMA	3	12.08.2014	HEIGHT	178	VITAL	NA
1013	40	M	SMA	3	12.08.2014	PULSE	60	VITAL	NA
1013	40	M	SMA	3	12.08.2014	RESP	16	VITAL	NA
1013	40	M	SMA	3	12.08.2014	SYSBP	103	VITAL	NA
1013	40	M	SMA	3	12.08.2014	WEIGHT	80.8	VITAL	NA
1014	11	F	SMA	0	24.02.2014	BMI	15.27	VITAL	NA
1014	11	F	SMA	0	24.02.2014	DIABP	61	VITAL	NA
1014	11	F	SMA	0	24.02.2014	HEIGHT	147	VITAL	NA
1014	11	F	SMA	0	24.02.2014	PULSE	89	VITAL	NA
1014	11	F	SMA	0	24.02.2014	RESP	16	VITAL	NA
1014	11	F	SMA	0	24.02.2014	SYSBP	86	VITAL	NA
1014	11	F	SMA	0	24.02.2014	WEIGHT	33	VITAL	NA
1014	11	F	SMA	1	25.02.2014	BMI	15.27	VITAL	NA
1014	11	F	SMA	1	25.02.2014	DIABP	68	VITAL	NA
1014	11	F	SMA	1	25.02.2014	HEIGHT	147	VITAL	NA
1014	11	F	SMA	1	25.02.2014	PULSE	101	VITAL	NA
1014	11	F	SMA	1	25.02.2014	RESP	24	VITAL	NA
1014	11	F	SMA	1	25.02.2014	SYSBP	101	VITAL	NA
1014	11	F	SMA	1	25.02.2014	WEIGHT	33	VITAL	NA
1014	11	F	SMA	2	20.05.2014	BMI	16.66	VITAL	NA
1014	11	F	SMA	2	20.05.2014	DIABP	59	VITAL	NA
1014	11	F	SMA	2	20.05.2014	HEIGHT	147	VITAL	NA
1014	11	F	SMA	2	20.05.2014	PULSE	84	VITAL	NA
1014	11	F	SMA	2	20.05.2014	RESP	16	VITAL	NA
1014	11	F	SMA	2	20.05.2014	SYSBP	97	VITAL	NA
1014	11	F	SMA	2	20.05.2014	WEIGHT	36	VITAL	NA
1014	11	F	SMA	3	12.08.2014	BMI	17.27	VITAL	NA
1014	11	F	SMA	3	12.08.2014	DIABP	55	VITAL	NA
1014	11	F	SMA	3	12.08.2014	HEIGHT	152	VITAL	NA
1014	11	F	SMA	3	12.08.2014	PULSE	68	VITAL	NA
1014	11	F	SMA	3	12.08.2014	RESP	20	VITAL	NA
1014	11	F	SMA	3	12.08.2014	SYSBP	85	VITAL	NA
1014	11	F	SMA	3	12.08.2014	WEIGHT	39.9	VITAL	NA
1014	11	F	SMA	4	06.02.2015	BMI	17.26	VITAL	NA
1014	11	F	SMA	4	06.02.2015	DIABP	62	VITAL	NA
1014	11	F	SMA	4	06.02.2015	HEIGHT	156	VITAL	NA
1014	11	F	SMA	4	06.02.2015	PULSE	71	VITAL	NA
1014	11	F	SMA	4	06.02.2015	RESP	16	VITAL	NA
1014	11	F	SMA	4	06.02.2015	SYSBP	98	VITAL	NA
1014	11	F	SMA	4	06.02.2015	WEIGHT	42	VITAL	NA
1015	51	F	SMA	0	24.02.2014	BMI	21.26	VITAL	NA
1015	51	F	SMA	0	24.02.2014	DIABP	83	VITAL	NA
1015	51	F	SMA	0	24.02.2014	HEIGHT	168	VITAL	NA
1015	51	F	SMA	0	24.02.2014	PULSE	62	VITAL	NA
1015	51	F	SMA	0	24.02.2014	RESP	13	VITAL	NA
1015	51	F	SMA	0	24.02.2014	SYSBP	129	VITAL	NA
1015	51	F	SMA	0	24.02.2014	WEIGHT	60	VITAL	NA
1015	51	F	SMA	1	25.02.2014	BMI	21.26	VITAL	NA
1015	51	F	SMA	1	25.02.2014	DIABP	83	VITAL	NA
1015	51	F	SMA	1	25.02.2014	HEIGHT	168	VITAL	NA
1015	51	F	SMA	1	25.02.2014	PULSE	75	VITAL	NA
1015	51	F	SMA	1	25.02.2014	RESP	14	VITAL	NA
1015	51	F	SMA	1	25.02.2014	SYSBP	126	VITAL	NA
1015	51	F	SMA	1	25.02.2014	WEIGHT	60	VITAL	NA
1015	51	F	SMA	2	20.05.2014	BMI	21.26	VITAL	NA
1015	51	F	SMA	2	20.05.2014	DIABP	79	VITAL	NA
1015	51	F	SMA	2	20.05.2014	HEIGHT	168	VITAL	NA
1015	51	F	SMA	2	20.05.2014	PULSE	76	VITAL	NA
1015	51	F	SMA	2	20.05.2014	RESP	16	VITAL	NA
1015	51	F	SMA	2	20.05.2014	SYSBP	123	VITAL	NA
1015	51	F	SMA	2	20.05.2014	WEIGHT	60	VITAL	NA
1015	51	F	SMA	3	12.08.2014	BMI	20.9	VITAL	NA
1015	51	F	SMA	3	12.08.2014	DIABP	76	VITAL	NA
1015	51	F	SMA	3	12.08.2014	HEIGHT	168	VITAL	NA
1015	51	F	SMA	3	12.08.2014	PULSE	72	VITAL	NA
1015	51	F	SMA	3	12.08.2014	RESP	16	VITAL	NA
1015	51	F	SMA	3	12.08.2014	SYSBP	121	VITAL	NA
1015	51	F	SMA	3	12.08.2014	WEIGHT	59	VITAL	NA
1015	51	F	SMA	4	27.02.2015	BMI	21.26	VITAL	NA
1015	51	F	SMA	4	27.02.2015	DIABP	64	VITAL	NA
1015	51	F	SMA	4	27.02.2015	HEIGHT	168	VITAL	NA
1015	51	F	SMA	4	27.02.2015	PULSE	70	VITAL	NA
1015	51	F	SMA	4	27.02.2015	RESP	16	VITAL	NA
1015	51	F	SMA	4	27.02.2015	SYSBP	112	VITAL	NA
1015	51	F	SMA	4	27.02.2015	WEIGHT	60	VITAL	NA
1016	35	M	SMA	0	20.03.2014	BMI	21.86	VITAL	NA
1016	35	M	SMA	0	20.03.2014	DIABP	75	VITAL	NA
1016	35	M	SMA	0	20.03.2014	HEIGHT	184	VITAL	NA
1016	35	M	SMA	0	20.03.2014	PULSE	74	VITAL	NA
1016	35	M	SMA	0	20.03.2014	RESP	13	VITAL	NA
1016	35	M	SMA	0	20.03.2014	SYSBP	105	VITAL	NA
1016	35	M	SMA	0	20.03.2014	WEIGHT	74	VITAL	NA
1016	35	M	SMA	1	21.03.2014	BMI	21.92	VITAL	NA
1016	35	M	SMA	1	21.03.2014	DIABP	87	VITAL	NA
1016	35	M	SMA	1	21.03.2014	HEIGHT	184	VITAL	NA
1016	35	M	SMA	1	21.03.2014	PULSE	80	VITAL	NA
1016	35	M	SMA	1	21.03.2014	RESP	13	VITAL	NA
1016	35	M	SMA	1	21.03.2014	SYSBP	122	VITAL	NA
1016	35	M	SMA	1	21.03.2014	WEIGHT	74.2	VITAL	NA
1016	35	M	SMA	2	06.06.2014	BMI	22.71	VITAL	NA
1016	35	M	SMA	2	06.06.2014	DIABP	85	VITAL	NA
1016	35	M	SMA	2	06.06.2014	HEIGHT	184	VITAL	NA
1016	35	M	SMA	2	06.06.2014	PULSE	96	VITAL	NA
1016	35	M	SMA	2	06.06.2014	RESP	16	VITAL	NA
1016	35	M	SMA	2	06.06.2014	SYSBP	135	VITAL	NA
1016	35	M	SMA	2	06.06.2014	WEIGHT	76.9	VITAL	NA
1016	35	M	SMA	3	12.09.2014	BMI	22.86	VITAL	NA
1016	35	M	SMA	3	12.09.2014	DIABP	90	VITAL	NA
1016	35	M	SMA	3	12.09.2014	HEIGHT	184	VITAL	NA
1016	35	M	SMA	3	12.09.2014	PULSE	85	VITAL	NA
1016	35	M	SMA	3	12.09.2014	RESP	12	VITAL	NA
1016	35	M	SMA	3	12.09.2014	SYSBP	124	VITAL	NA
1016	35	M	SMA	3	12.09.2014	WEIGHT	77.4	VITAL	NA
1016	35	M	SMA	4	27.02.2015	BMI	23.04	VITAL	NA
1016	35	M	SMA	4	27.02.2015	DIABP	80	VITAL	NA
1016	35	M	SMA	4	27.02.2015	HEIGHT	184	VITAL	NA
1016	35	M	SMA	4	27.02.2015	PULSE	85	VITAL	NA
1016	35	M	SMA	4	27.02.2015	RESP	16	VITAL	NA
1016	35	M	SMA	4	27.02.2015	SYSBP	126	VITAL	NA
1016	35	M	SMA	4	27.02.2015	WEIGHT	78	VITAL	NA
1017	36	M	SMA	0	20.03.2014	BMI	23.96	VITAL	NA
1017	36	M	SMA	0	20.03.2014	DIABP	76	VITAL	NA
1017	36	M	SMA	0	20.03.2014	HEIGHT	185	VITAL	NA
1017	36	M	SMA	0	20.03.2014	PULSE	65	VITAL	NA
1017	36	M	SMA	0	20.03.2014	RESP	13	VITAL	NA
1017	36	M	SMA	0	20.03.2014	SYSBP	140	VITAL	NA
1017	36	M	SMA	0	20.03.2014	WEIGHT	82	VITAL	NA
1017	36	M	SMA	1	21.03.2014	BMI	24.11	VITAL	NA
1017	36	M	SMA	1	21.03.2014	DIABP	90	VITAL	NA
1017	36	M	SMA	1	21.03.2014	HEIGHT	185	VITAL	NA
1017	36	M	SMA	1	21.03.2014	PULSE	104	VITAL	NA
1017	36	M	SMA	1	21.03.2014	RESP	17	VITAL	NA
1017	36	M	SMA	1	21.03.2014	SYSBP	131	VITAL	NA
1017	36	M	SMA	1	21.03.2014	WEIGHT	82.5	VITAL	NA
1017	36	M	SMA	2	05.06.2014	BMI	23.73	VITAL	NA
1017	36	M	SMA	2	05.06.2014	DIABP	87	VITAL	NA
1017	36	M	SMA	2	05.06.2014	HEIGHT	185	VITAL	NA
1017	36	M	SMA	2	05.06.2014	PULSE	72	VITAL	NA
1017	36	M	SMA	2	05.06.2014	RESP	16	VITAL	NA
1017	36	M	SMA	2	05.06.2014	SYSBP	127	VITAL	NA
1017	36	M	SMA	2	05.06.2014	WEIGHT	81.2	VITAL	NA
1017	36	M	SMA	3	12.09.2014	BMI	24.25	VITAL	NA
1017	36	M	SMA	3	12.09.2014	DIABP	84	VITAL	NA
1017	36	M	SMA	3	12.09.2014	HEIGHT	185	VITAL	NA
1017	36	M	SMA	3	12.09.2014	PULSE	69	VITAL	NA
1017	36	M	SMA	3	12.09.2014	RESP	16	VITAL	NA
1017	36	M	SMA	3	12.09.2014	SYSBP	129	VITAL	NA
1017	36	M	SMA	3	12.09.2014	WEIGHT	83	VITAL	NA
1017	36	M	SMA	4	27.02.2015	BMI	23.37	VITAL	NA
1017	36	M	SMA	4	27.02.2015	DIABP	80	VITAL	NA
1017	36	M	SMA	4	27.02.2015	HEIGHT	185	VITAL	NA
1017	36	M	SMA	4	27.02.2015	PULSE	79	VITAL	NA
1017	36	M	SMA	4	27.02.2015	RESP	16	VITAL	NA
1017	36	M	SMA	4	27.02.2015	SYSBP	125	VITAL	NA
1017	36	M	SMA	4	27.02.2015	WEIGHT	80	VITAL	NA
1018	23	F	SMA	0	24.03.2014	BMI	24.34	VITAL	NA
1018	23	F	SMA	0	24.03.2014	DIABP	72	VITAL	NA
1018	23	F	SMA	0	24.03.2014	HEIGHT	161	VITAL	NA
1018	23	F	SMA	0	24.03.2014	PULSE	84	VITAL	NA
1018	23	F	SMA	0	24.03.2014	RESP	12	VITAL	NA
1018	23	F	SMA	0	24.03.2014	SYSBP	110	VITAL	NA
1018	23	F	SMA	0	24.03.2014	WEIGHT	63.1	VITAL	NA
1018	23	F	SMA	1	25.03.2014	BMI	24.27	VITAL	NA
1018	23	F	SMA	1	25.03.2014	DIABP	88	VITAL	NA
1018	23	F	SMA	1	25.03.2014	HEIGHT	161	VITAL	NA
1018	23	F	SMA	1	25.03.2014	PULSE	82	VITAL	NA
1018	23	F	SMA	1	25.03.2014	RESP	12	VITAL	NA
1018	23	F	SMA	1	25.03.2014	SYSBP	124	VITAL	NA
1018	23	F	SMA	1	25.03.2014	WEIGHT	62.9	VITAL	NA
1018	23	F	SMA	2	06.06.2014	BMI	24.69	VITAL	NA
1018	23	F	SMA	2	06.06.2014	DIABP	73	VITAL	NA
1018	23	F	SMA	2	06.06.2014	HEIGHT	161	VITAL	NA
1018	23	F	SMA	2	06.06.2014	PULSE	79	VITAL	NA
1018	23	F	SMA	2	06.06.2014	RESP	16	VITAL	NA
1018	23	F	SMA	2	06.06.2014	SYSBP	114	VITAL	NA
1018	23	F	SMA	2	06.06.2014	WEIGHT	64	VITAL	NA
1018	23	F	SMA	3	12.09.2014	BMI	24.69	VITAL	NA
1018	23	F	SMA	3	12.09.2014	DIABP	79	VITAL	NA
1018	23	F	SMA	3	12.09.2014	HEIGHT	161	VITAL	NA
1018	23	F	SMA	3	12.09.2014	PULSE	89	VITAL	NA
1018	23	F	SMA	3	12.09.2014	RESP	12	VITAL	NA
1018	23	F	SMA	3	12.09.2014	SYSBP	124	VITAL	NA
1018	23	F	SMA	3	12.09.2014	WEIGHT	64	VITAL	NA
1018	23	F	SMA	4	20.03.2015	BMI	25.08	VITAL	NA
1018	23	F	SMA	4	20.03.2015	DIABP	69	VITAL	NA
1018	23	F	SMA	4	20.03.2015	HEIGHT	161	VITAL	NA
1018	23	F	SMA	4	20.03.2015	PULSE	85	VITAL	NA
1018	23	F	SMA	4	20.03.2015	RESP	20	VITAL	NA
1018	23	F	SMA	4	20.03.2015	SYSBP	110	VITAL	NA
1018	23	F	SMA	4	20.03.2015	WEIGHT	65	VITAL	NA
1019	28	M	SMA	0	24.03.2014	BMI	22.42	VITAL	NA
1019	28	M	SMA	0	24.03.2014	DIABP	72	VITAL	NA
1019	28	M	SMA	0	24.03.2014	HEIGHT	170	VITAL	NA
1019	28	M	SMA	0	24.03.2014	PULSE	76	VITAL	NA
1019	28	M	SMA	0	24.03.2014	RESP	12	VITAL	NA
1019	28	M	SMA	0	24.03.2014	SYSBP	120	VITAL	NA
1019	28	M	SMA	0	24.03.2014	WEIGHT	64.8	VITAL	NA
1019	28	M	SMA	1	25.03.2014	BMI	22.49	VITAL	NA
1019	28	M	SMA	1	25.03.2014	DIABP	91	VITAL	NA
1019	28	M	SMA	1	25.03.2014	HEIGHT	170	VITAL	NA
1019	28	M	SMA	1	25.03.2014	PULSE	89	VITAL	NA
1019	28	M	SMA	1	25.03.2014	RESP	13	VITAL	NA
1019	28	M	SMA	1	25.03.2014	SYSBP	140	VITAL	NA
1019	28	M	SMA	1	25.03.2014	WEIGHT	65	VITAL	NA
1019	28	M	SMA	2	06.06.2014	BMI	22.91	VITAL	NA
1019	28	M	SMA	2	06.06.2014	DIABP	86	VITAL	NA
1019	28	M	SMA	2	06.06.2014	HEIGHT	170	VITAL	NA
1019	28	M	SMA	2	06.06.2014	PULSE	78	VITAL	NA
1019	28	M	SMA	2	06.06.2014	RESP	16	VITAL	NA
1019	28	M	SMA	2	06.06.2014	SYSBP	124	VITAL	NA
1019	28	M	SMA	2	06.06.2014	WEIGHT	66.2	VITAL	NA
1019	28	M	SMA	3	12.09.2014	BMI	23.18	VITAL	NA
1019	28	M	SMA	3	12.09.2014	DIABP	93	VITAL	NA
1019	28	M	SMA	3	12.09.2014	HEIGHT	170	VITAL	NA
1019	28	M	SMA	3	12.09.2014	PULSE	83	VITAL	NA
1019	28	M	SMA	3	12.09.2014	RESP	16	VITAL	NA
1019	28	M	SMA	3	12.09.2014	SYSBP	125	VITAL	NA
1019	28	M	SMA	3	12.09.2014	WEIGHT	67	VITAL	NA
1019	28	M	SMA	4	20.03.2015	BMI	22.84	VITAL	NA
1019	28	M	SMA	4	20.03.2015	DIABP	83	VITAL	NA
1019	28	M	SMA	4	20.03.2015	HEIGHT	170	VITAL	NA
1019	28	M	SMA	4	20.03.2015	PULSE	73	VITAL	NA
1019	28	M	SMA	4	20.03.2015	RESP	20	VITAL	NA
1019	28	M	SMA	4	20.03.2015	SYSBP	130	VITAL	NA
1019	28	M	SMA	4	20.03.2015	WEIGHT	66	VITAL	NA
1020	36	M	Control	0	13.02.2014	BMI	24	VITAL	NA
1020	36	M	Control	0	13.02.2014	DIABP	81	VITAL	NA
1020	36	M	Control	0	13.02.2014	HEIGHT	182	VITAL	NA
1020	36	M	Control	0	13.02.2014	PULSE	62	VITAL	NA
1020	36	M	Control	0	13.02.2014	RESP	12	VITAL	NA
1020	36	M	Control	0	13.02.2014	SYSBP	137	VITAL	NA
1020	36	M	Control	0	13.02.2014	WEIGHT	79.5	VITAL	NA
1020	36	M	Control	1	14.02.2014	BMI	24.54	VITAL	NA
1020	36	M	Control	1	14.02.2014	DIABP	85	VITAL	NA
1020	36	M	Control	1	14.02.2014	HEIGHT	180	VITAL	NA
1020	36	M	Control	1	14.02.2014	PULSE	70	VITAL	NA
1020	36	M	Control	1	14.02.2014	RESP	12	VITAL	NA
1020	36	M	Control	1	14.02.2014	SYSBP	132	VITAL	NA
1020	36	M	Control	1	14.02.2014	WEIGHT	79.5	VITAL	NA
1020	36	M	Control	2	16.05.2014	DIABP	77	VITAL	NA
1020	36	M	Control	2	16.05.2014	HEIGHT	180	VITAL	NA
1020	36	M	Control	2	16.05.2014	PULSE	85	VITAL	NA
1020	36	M	Control	2	16.05.2014	RESP	NA	VITAL	NA
1020	36	M	Control	2	16.05.2014	SYSBP	127	VITAL	NA
1020	36	M	Control	2	16.05.2014	WEIGHT	NA	VITAL	NA
1020	36	M	Control	3	07.08.2014	BMI	24.97	VITAL	NA
1020	36	M	Control	3	07.08.2014	DIABP	62	VITAL	NA
1020	36	M	Control	3	07.08.2014	HEIGHT	180	VITAL	NA
1020	36	M	Control	3	07.08.2014	PULSE	72	VITAL	NA
1020	36	M	Control	3	07.08.2014	RESP	15	VITAL	NA
1020	36	M	Control	3	07.08.2014	SYSBP	132	VITAL	NA
1020	36	M	Control	3	07.08.2014	WEIGHT	80.9	VITAL	NA
1020	36	M	Control	4	03.03.2015	BMI	24.69	VITAL	NA
1020	36	M	Control	4	03.03.2015	DIABP	88	VITAL	NA
1020	36	M	Control	4	03.03.2015	HEIGHT	180	VITAL	NA
1020	36	M	Control	4	03.03.2015	PULSE	97	VITAL	NA
1020	36	M	Control	4	03.03.2015	RESP	16	VITAL	NA
1020	36	M	Control	4	03.03.2015	SYSBP	133	VITAL	NA
1020	36	M	Control	4	03.03.2015	WEIGHT	80	VITAL	NA
1021	51	F	Control	0	13.02.2014	BMI	30.85	VITAL	NA
1021	51	F	Control	0	13.02.2014	DIABP	80	VITAL	NA
1021	51	F	Control	0	13.02.2014	HEIGHT	166	VITAL	NA
1021	51	F	Control	0	13.02.2014	PULSE	72	VITAL	NA
1021	51	F	Control	0	13.02.2014	RESP	11	VITAL	NA
1021	51	F	Control	0	13.02.2014	SYSBP	134	VITAL	NA
1021	51	F	Control	0	13.02.2014	WEIGHT	85	VITAL	NA
1021	51	F	Control	1	14.02.2014	DIABP	79	VITAL	NA
1021	51	F	Control	1	14.02.2014	HEIGHT	NA	VITAL	NA
1021	51	F	Control	1	14.02.2014	PULSE	68	VITAL	NA
1021	51	F	Control	1	14.02.2014	RESP	16	VITAL	NA
1021	51	F	Control	1	14.02.2014	SYSBP	132	VITAL	NA
1021	51	F	Control	1	14.02.2014	WEIGHT	NA	VITAL	NA
1021	51	F	Control	2	16.05.2014	BMI	30.12	VITAL	NA
1021	51	F	Control	2	16.05.2014	DIABP	76	VITAL	NA
1021	51	F	Control	2	16.05.2014	HEIGHT	166	VITAL	NA
1021	51	F	Control	2	16.05.2014	PULSE	74	VITAL	NA
1021	51	F	Control	2	16.05.2014	RESP	16	VITAL	NA
1021	51	F	Control	2	16.05.2014	SYSBP	129	VITAL	NA
1021	51	F	Control	2	16.05.2014	WEIGHT	83	VITAL	NA
1021	51	F	Control	3	07.08.2014	BMI	31.9	VITAL	NA
1021	51	F	Control	3	07.08.2014	DIABP	81	VITAL	NA
1021	51	F	Control	3	07.08.2014	HEIGHT	166	VITAL	NA
1021	51	F	Control	3	07.08.2014	PULSE	80	VITAL	NA
1021	51	F	Control	3	07.08.2014	RESP	15	VITAL	NA
1021	51	F	Control	3	07.08.2014	SYSBP	111	VITAL	NA
1021	51	F	Control	3	07.08.2014	WEIGHT	87.9	VITAL	NA
1021	51	F	Control	4	03.03.2015	BMI	31.93	VITAL	NA
1021	51	F	Control	4	03.03.2015	DIABP	65	VITAL	NA
1021	51	F	Control	4	03.03.2015	HEIGHT	166	VITAL	NA
1021	51	F	Control	4	03.03.2015	PULSE	74	VITAL	NA
1021	51	F	Control	4	03.03.2015	RESP	16	VITAL	NA
1021	51	F	Control	4	03.03.2015	SYSBP	92	VITAL	NA
1021	51	F	Control	4	03.03.2015	WEIGHT	88	VITAL	NA
1022	38	M	Control	0	13.02.2014	BMI	23.29	VITAL	NA
1022	38	M	Control	0	13.02.2014	DIABP	75	VITAL	NA
1022	38	M	Control	0	13.02.2014	HEIGHT	183	VITAL	NA
1022	38	M	Control	0	13.02.2014	PULSE	60	VITAL	NA
1022	38	M	Control	0	13.02.2014	RESP	12	VITAL	NA
1022	38	M	Control	0	13.02.2014	SYSBP	115	VITAL	NA
1022	38	M	Control	0	13.02.2014	WEIGHT	78	VITAL	NA
1022	38	M	Control	1	14.02.2014	BMI	23.29	VITAL	NA
1022	38	M	Control	1	14.02.2014	DIABP	81	VITAL	NA
1022	38	M	Control	1	14.02.2014	HEIGHT	183	VITAL	NA
1022	38	M	Control	1	14.02.2014	PULSE	64	VITAL	NA
1022	38	M	Control	1	14.02.2014	RESP	14	VITAL	NA
1022	38	M	Control	1	14.02.2014	SYSBP	125	VITAL	NA
1022	38	M	Control	1	14.02.2014	WEIGHT	78	VITAL	NA
1022	38	M	Control	2	16.05.2014	BMI	23.29	VITAL	NA
1022	38	M	Control	2	16.05.2014	DIABP	78	VITAL	NA
1022	38	M	Control	2	16.05.2014	HEIGHT	183	VITAL	NA
1022	38	M	Control	2	16.05.2014	PULSE	61	VITAL	NA
1022	38	M	Control	2	16.05.2014	RESP	16	VITAL	NA
1022	38	M	Control	2	16.05.2014	SYSBP	85	VITAL	NA
1022	38	M	Control	2	16.05.2014	WEIGHT	78	VITAL	NA
1022	38	M	Control	3	07.08.2014	BMI	23.02	VITAL	NA
1022	38	M	Control	3	07.08.2014	DIABP	81	VITAL	NA
1022	38	M	Control	3	07.08.2014	HEIGHT	183	VITAL	NA
1022	38	M	Control	3	07.08.2014	PULSE	44	VITAL	NA
1022	38	M	Control	3	07.08.2014	RESP	14	VITAL	NA
1022	38	M	Control	3	07.08.2014	SYSBP	116	VITAL	NA
1022	38	M	Control	3	07.08.2014	WEIGHT	77.1	VITAL	NA
1022	38	M	Control	4	03.03.2015	BMI	23.89	VITAL	NA
1022	38	M	Control	4	03.03.2015	DIABP	86	VITAL	NA
1022	38	M	Control	4	03.03.2015	HEIGHT	183	VITAL	NA
1022	38	M	Control	4	03.03.2015	PULSE	60	VITAL	NA
1022	38	M	Control	4	03.03.2015	RESP	16	VITAL	NA
1022	38	M	Control	4	03.03.2015	SYSBP	136	VITAL	NA
1022	38	M	Control	4	03.03.2015	WEIGHT	80	VITAL	NA
1023	25	F	Control	0	03.03.2014	BMI	24.17	VITAL	NA
1023	25	F	Control	0	03.03.2014	DIABP	73	VITAL	NA
1023	25	F	Control	0	03.03.2014	HEIGHT	164	VITAL	NA
1023	25	F	Control	0	03.03.2014	PULSE	74	VITAL	NA
1023	25	F	Control	0	03.03.2014	RESP	16	VITAL	NA
1023	25	F	Control	0	03.03.2014	SYSBP	124	VITAL	NA
1023	25	F	Control	0	03.03.2014	WEIGHT	65	VITAL	NA
1023	25	F	Control	1	05.03.2014	BMI	24.17	VITAL	NA
1023	25	F	Control	1	05.03.2014	DIABP	76	VITAL	NA
1023	25	F	Control	1	05.03.2014	HEIGHT	164	VITAL	NA
1023	25	F	Control	1	05.03.2014	PULSE	72	VITAL	NA
1023	25	F	Control	1	05.03.2014	RESP	16	VITAL	NA
1023	25	F	Control	1	05.03.2014	SYSBP	126	VITAL	NA
1023	25	F	Control	1	05.03.2014	WEIGHT	65	VITAL	NA
1023	25	F	Control	2	27.05.2014	BMI	24.84	VITAL	NA
1023	25	F	Control	2	27.05.2014	DIABP	69	VITAL	NA
1023	25	F	Control	2	27.05.2014	HEIGHT	163	VITAL	NA
1023	25	F	Control	2	27.05.2014	PULSE	82	VITAL	NA
1023	25	F	Control	2	27.05.2014	RESP	20	VITAL	NA
1023	25	F	Control	2	27.05.2014	SYSBP	95	VITAL	NA
1023	25	F	Control	2	27.05.2014	WEIGHT	66	VITAL	NA
1023	25	F	Control	3	19.08.2014	BMI	24.54	VITAL	NA
1023	25	F	Control	3	19.08.2014	DIABP	59	VITAL	NA
1023	25	F	Control	3	19.08.2014	HEIGHT	164	VITAL	NA
1023	25	F	Control	3	19.08.2014	PULSE	84	VITAL	NA
1023	25	F	Control	3	19.08.2014	RESP	16	VITAL	NA
1023	25	F	Control	3	19.08.2014	SYSBP	110	VITAL	NA
1023	25	F	Control	3	19.08.2014	WEIGHT	66	VITAL	NA
1023	25	F	Control	4	24.02.2015	BMI	24.91	VITAL	NA
1023	25	F	Control	4	24.02.2015	DIABP	60	VITAL	NA
1023	25	F	Control	4	24.02.2015	HEIGHT	164	VITAL	NA
1023	25	F	Control	4	24.02.2015	PULSE	82	VITAL	NA
1023	25	F	Control	4	24.02.2015	RESP	16	VITAL	NA
1023	25	F	Control	4	24.02.2015	SYSBP	108	VITAL	NA
1023	25	F	Control	4	24.02.2015	WEIGHT	67	VITAL	NA
1024	11	F	Control	0	18.02.2014	BMI	16.65	VITAL	NA
1024	11	F	Control	0	18.02.2014	DIABP	72	VITAL	NA
1024	11	F	Control	0	18.02.2014	HEIGHT	145	VITAL	NA
1024	11	F	Control	0	18.02.2014	PULSE	88	VITAL	NA
1024	11	F	Control	0	18.02.2014	RESP	16	VITAL	NA
1024	11	F	Control	0	18.02.2014	SYSBP	103	VITAL	NA
1024	11	F	Control	0	18.02.2014	WEIGHT	35	VITAL	NA
1024	11	F	Control	1	19.02.2014	BMI	16.65	VITAL	NA
1024	11	F	Control	1	19.02.2014	DIABP	68	VITAL	NA
1024	11	F	Control	1	19.02.2014	HEIGHT	145	VITAL	NA
1024	11	F	Control	1	19.02.2014	PULSE	92	VITAL	NA
1024	11	F	Control	1	19.02.2014	RESP	15	VITAL	NA
1024	11	F	Control	1	19.02.2014	SYSBP	105	VITAL	NA
1024	11	F	Control	1	19.02.2014	WEIGHT	35	VITAL	NA
1024	11	F	Control	2	07.05.2014	BMI	16.42	VITAL	NA
1024	11	F	Control	2	07.05.2014	DIABP	85	VITAL	NA
1024	11	F	Control	2	07.05.2014	HEIGHT	146	VITAL	NA
1024	11	F	Control	2	07.05.2014	PULSE	90	VITAL	NA
1024	11	F	Control	2	07.05.2014	RESP	15	VITAL	NA
1024	11	F	Control	2	07.05.2014	SYSBP	105	VITAL	NA
1024	11	F	Control	2	07.05.2014	WEIGHT	35	VITAL	NA
1024	11	F	Control	3	12.08.2014	BMI	16.89	VITAL	NA
1024	11	F	Control	3	12.08.2014	DIABP	80	VITAL	NA
1024	11	F	Control	3	12.08.2014	HEIGHT	147	VITAL	NA
1024	11	F	Control	3	12.08.2014	PULSE	95	VITAL	NA
1024	11	F	Control	3	12.08.2014	RESP	14	VITAL	NA
1024	11	F	Control	3	12.08.2014	SYSBP	100	VITAL	NA
1024	11	F	Control	3	12.08.2014	WEIGHT	36.5	VITAL	NA
1024	11	F	Control	4	19.03.2015	BMI	16.65	VITAL	NA
1024	11	F	Control	4	19.03.2015	DIABP	80	VITAL	NA
1024	11	F	Control	4	19.03.2015	HEIGHT	155	VITAL	NA
1024	11	F	Control	4	19.03.2015	PULSE	86	VITAL	NA
1024	11	F	Control	4	19.03.2015	RESP	14	VITAL	NA
1024	11	F	Control	4	19.03.2015	SYSBP	98	VITAL	NA
1024	11	F	Control	4	19.03.2015	WEIGHT	40	VITAL	NA
1025	35	M	Control	0	20.02.2014	BMI	24.91	VITAL	NA
1025	35	M	Control	0	20.02.2014	DIABP	80	VITAL	NA
1025	35	M	Control	0	20.02.2014	HEIGHT	182	VITAL	NA
1025	35	M	Control	0	20.02.2014	PULSE	66	VITAL	NA
1025	35	M	Control	0	20.02.2014	RESP	13	VITAL	NA
1025	35	M	Control	0	20.02.2014	SYSBP	122	VITAL	NA
1025	35	M	Control	0	20.02.2014	WEIGHT	82.5	VITAL	NA
1025	35	M	Control	1	05.03.2014	BMI	25.64	VITAL	NA
1025	35	M	Control	1	05.03.2014	DIABP	89	VITAL	NA
1025	35	M	Control	1	05.03.2014	HEIGHT	181	VITAL	NA
1025	35	M	Control	1	05.03.2014	PULSE	80	VITAL	NA
1025	35	M	Control	1	05.03.2014	RESP	16	VITAL	NA
1025	35	M	Control	1	05.03.2014	SYSBP	129	VITAL	NA
1025	35	M	Control	1	05.03.2014	WEIGHT	84	VITAL	NA
1025	35	M	Control	2	27.05.2014	BMI	25.64	VITAL	NA
1025	35	M	Control	2	27.05.2014	DIABP	75	VITAL	NA
1025	35	M	Control	2	27.05.2014	HEIGHT	181	VITAL	NA
1025	35	M	Control	2	27.05.2014	PULSE	92	VITAL	NA
1025	35	M	Control	2	27.05.2014	RESP	16	VITAL	NA
1025	35	M	Control	2	27.05.2014	SYSBP	111	VITAL	NA
1025	35	M	Control	2	27.05.2014	WEIGHT	84	VITAL	NA
1025	35	M	Control	3	19.08.2014	BMI	25.64	VITAL	NA
1025	35	M	Control	3	19.08.2014	DIABP	81	VITAL	NA
1025	35	M	Control	3	19.08.2014	HEIGHT	181	VITAL	NA
1025	35	M	Control	3	19.08.2014	PULSE	110	VITAL	NA
1025	35	M	Control	3	19.08.2014	RESP	16	VITAL	NA
1025	35	M	Control	3	19.08.2014	SYSBP	130	VITAL	NA
1025	35	M	Control	3	19.08.2014	WEIGHT	84	VITAL	NA
1025	35	M	Control	4	23.01.2015	BMI	25.03	VITAL	NA
1025	35	M	Control	4	23.01.2015	DIABP	76	VITAL	NA
1025	35	M	Control	4	23.01.2015	HEIGHT	181	VITAL	NA
1025	35	M	Control	4	23.01.2015	PULSE	86	VITAL	NA
1025	35	M	Control	4	23.01.2015	RESP	15	VITAL	NA
1025	35	M	Control	4	23.01.2015	SYSBP	130	VITAL	NA
1025	35	M	Control	4	23.01.2015	WEIGHT	82	VITAL	NA
1026	16	M	Control	0	03.03.2014	BMI	20.98	VITAL	NA
1026	16	M	Control	0	03.03.2014	DIABP	75	VITAL	NA
1026	16	M	Control	0	03.03.2014	HEIGHT	176	VITAL	NA
1026	16	M	Control	0	03.03.2014	PULSE	79	VITAL	NA
1026	16	M	Control	0	03.03.2014	RESP	15	VITAL	NA
1026	16	M	Control	0	03.03.2014	SYSBP	117	VITAL	NA
1026	16	M	Control	0	03.03.2014	WEIGHT	65	VITAL	NA
1026	16	M	Control	1	05.03.2014	BMI	20.98	VITAL	NA
1026	16	M	Control	1	05.03.2014	DIABP	86	VITAL	NA
1026	16	M	Control	1	05.03.2014	HEIGHT	176	VITAL	NA
1026	16	M	Control	1	05.03.2014	PULSE	82	VITAL	NA
1026	16	M	Control	1	05.03.2014	RESP	17	VITAL	NA
1026	16	M	Control	1	05.03.2014	SYSBP	126	VITAL	NA
1026	16	M	Control	1	05.03.2014	WEIGHT	65	VITAL	NA
1026	16	M	Control	2	27.05.2014	BMI	21.63	VITAL	NA
1026	16	M	Control	2	27.05.2014	DIABP	82	VITAL	NA
1026	16	M	Control	2	27.05.2014	HEIGHT	176	VITAL	NA
1026	16	M	Control	2	27.05.2014	PULSE	96	VITAL	NA
1026	16	M	Control	2	27.05.2014	RESP	16	VITAL	NA
1026	16	M	Control	2	27.05.2014	SYSBP	133	VITAL	NA
1026	16	M	Control	2	27.05.2014	WEIGHT	67	VITAL	NA
1026	16	M	Control	3	19.08.2014	BMI	21.15	VITAL	NA
1026	16	M	Control	3	19.08.2014	DIABP	76	VITAL	NA
1026	16	M	Control	3	19.08.2014	HEIGHT	178	VITAL	NA
1026	16	M	Control	3	19.08.2014	PULSE	76	VITAL	NA
1026	16	M	Control	3	19.08.2014	RESP	16	VITAL	NA
1026	16	M	Control	3	19.08.2014	SYSBP	130	VITAL	NA
1026	16	M	Control	3	19.08.2014	WEIGHT	67	VITAL	NA
1026	16	M	Control	4	24.02.2015	BMI	21.85	VITAL	NA
1026	16	M	Control	4	24.02.2015	DIABP	81	VITAL	NA
1026	16	M	Control	4	24.02.2015	HEIGHT	179	VITAL	NA
1026	16	M	Control	4	24.02.2015	PULSE	72	VITAL	NA
1026	16	M	Control	4	24.02.2015	RESP	16	VITAL	NA
1026	16	M	Control	4	24.02.2015	SYSBP	117	VITAL	NA
1026	16	M	Control	4	24.02.2015	WEIGHT	70	VITAL	NA
1027	39	F	Control	0	14.04.2014	BMI	20.83	VITAL	NA
1027	39	F	Control	0	14.04.2014	DIABP	77	VITAL	NA
1027	39	F	Control	0	14.04.2014	HEIGHT	161	VITAL	NA
1027	39	F	Control	0	14.04.2014	PULSE	59	VITAL	NA
1027	39	F	Control	0	14.04.2014	RESP	16	VITAL	NA
1027	39	F	Control	0	14.04.2014	SYSBP	111	VITAL	NA
1027	39	F	Control	0	14.04.2014	WEIGHT	54	VITAL	NA
1027	39	F	Control	1	15.04.2014	BMI	20.83	VITAL	NA
1027	39	F	Control	1	15.04.2014	DIABP	85	VITAL	NA
1027	39	F	Control	1	15.04.2014	HEIGHT	161	VITAL	NA
1027	39	F	Control	1	15.04.2014	PULSE	65	VITAL	NA
1027	39	F	Control	1	15.04.2014	RESP	16	VITAL	NA
1027	39	F	Control	1	15.04.2014	SYSBP	107	VITAL	NA
1027	39	F	Control	1	15.04.2014	WEIGHT	54	VITAL	NA
1027	39	F	Control	2	14.07.2014	BMI	21.36	VITAL	NA
1027	39	F	Control	2	14.07.2014	DIABP	84	VITAL	NA
1027	39	F	Control	2	14.07.2014	HEIGHT	159	VITAL	NA
1027	39	F	Control	2	14.07.2014	PULSE	60	VITAL	NA
1027	39	F	Control	2	14.07.2014	RESP	15	VITAL	NA
1027	39	F	Control	2	14.07.2014	SYSBP	110	VITAL	NA
1027	39	F	Control	2	14.07.2014	WEIGHT	54	VITAL	NA
1027	39	F	Control	3	26.09.2014	BMI	20.45	VITAL	NA
1027	39	F	Control	3	26.09.2014	DIABP	57	VITAL	NA
1027	39	F	Control	3	26.09.2014	HEIGHT	161	VITAL	NA
1027	39	F	Control	3	26.09.2014	PULSE	67	VITAL	NA
1027	39	F	Control	3	26.09.2014	RESP	16	VITAL	NA
1027	39	F	Control	3	26.09.2014	SYSBP	105	VITAL	NA
1027	39	F	Control	3	26.09.2014	WEIGHT	53	VITAL	NA
1027	39	F	Control	4	14.04.2015	BMI	20.83	VITAL	NA
1027	39	F	Control	4	14.04.2015	DIABP	73	VITAL	NA
1027	39	F	Control	4	14.04.2015	HEIGHT	161	VITAL	NA
1027	39	F	Control	4	14.04.2015	PULSE	52	VITAL	NA
1027	39	F	Control	4	14.04.2015	RESP	16	VITAL	NA
1027	39	F	Control	4	14.04.2015	SYSBP	112	VITAL	NA
1027	39	F	Control	4	14.04.2015	WEIGHT	54	VITAL	NA
1028	50	M	Control	0	14.04.2014	BMI	27.73	VITAL	NA
1028	50	M	Control	0	14.04.2014	DIABP	94	VITAL	NA
1028	50	M	Control	0	14.04.2014	HEIGHT	188	VITAL	NA
1028	50	M	Control	0	14.04.2014	PULSE	70	VITAL	NA
1028	50	M	Control	0	14.04.2014	RESP	14	VITAL	NA
1028	50	M	Control	0	14.04.2014	SYSBP	136	VITAL	NA
1028	50	M	Control	0	14.04.2014	WEIGHT	98	VITAL	NA
1028	50	M	Control	1	15.04.2014	BMI	27.73	VITAL	NA
1028	50	M	Control	1	15.04.2014	DIABP	97	VITAL	NA
1028	50	M	Control	1	15.04.2014	HEIGHT	188	VITAL	NA
1028	50	M	Control	1	15.04.2014	PULSE	75	VITAL	NA
1028	50	M	Control	1	15.04.2014	RESP	15	VITAL	NA
1028	50	M	Control	1	15.04.2014	SYSBP	144	VITAL	NA
1028	50	M	Control	1	15.04.2014	WEIGHT	98	VITAL	NA
1028	50	M	Control	2	10.07.2014	BMI	29.22	VITAL	NA
1028	50	M	Control	2	10.07.2014	DIABP	109	VITAL	NA
1028	50	M	Control	2	10.07.2014	HEIGHT	185	VITAL	NA
1028	50	M	Control	2	10.07.2014	PULSE	72	VITAL	NA
1028	50	M	Control	2	10.07.2014	RESP	28	VITAL	NA
1028	50	M	Control	2	10.07.2014	SYSBP	147	VITAL	NA
1028	50	M	Control	2	10.07.2014	WEIGHT	100	VITAL	NA
1028	50	M	Control	3	26.09.2014	BMI	27.16	VITAL	NA
1028	50	M	Control	3	26.09.2014	DIABP	94	VITAL	NA
1028	50	M	Control	3	26.09.2014	HEIGHT	188	VITAL	NA
1028	50	M	Control	3	26.09.2014	PULSE	93	VITAL	NA
1028	50	M	Control	3	26.09.2014	RESP	16	VITAL	NA
1028	50	M	Control	3	26.09.2014	SYSBP	133	VITAL	NA
1028	50	M	Control	3	26.09.2014	WEIGHT	96	VITAL	NA
1028	50	M	Control	4	11.05.2015	BMI	28.63	VITAL	NA
1028	50	M	Control	4	11.05.2015	DIABP	98	VITAL	NA
1028	50	M	Control	4	11.05.2015	HEIGHT	185	VITAL	NA
1028	50	M	Control	4	11.05.2015	PULSE	83	VITAL	NA
1028	50	M	Control	4	11.05.2015	RESP	20	VITAL	NA
1028	50	M	Control	4	11.05.2015	SYSBP	144	VITAL	NA
1028	50	M	Control	4	11.05.2015	WEIGHT	98	VITAL	NA
1029	40	M	Control	0	14.04.2014	BMI	24.54	VITAL	NA
1029	40	M	Control	0	14.04.2014	DIABP	84	VITAL	NA
1029	40	M	Control	0	14.04.2014	HEIGHT	185	VITAL	NA
1029	40	M	Control	0	14.04.2014	PULSE	48	VITAL	NA
1029	40	M	Control	0	14.04.2014	RESP	16	VITAL	NA
1029	40	M	Control	0	14.04.2014	SYSBP	134	VITAL	NA
1029	40	M	Control	0	14.04.2014	WEIGHT	84	VITAL	NA
1029	40	M	Control	1	15.04.2014	BMI	24.4	VITAL	NA
1029	40	M	Control	1	15.04.2014	DIABP	90	VITAL	NA
1029	40	M	Control	1	15.04.2014	HEIGHT	185	VITAL	NA
1029	40	M	Control	1	15.04.2014	PULSE	55	VITAL	NA
1029	40	M	Control	1	15.04.2014	RESP	15	VITAL	NA
1029	40	M	Control	1	15.04.2014	SYSBP	134	VITAL	NA
1029	40	M	Control	1	15.04.2014	WEIGHT	83.5	VITAL	NA
1029	40	M	Control	2	10.07.2014	BMI	24.63	VITAL	NA
1029	40	M	Control	2	10.07.2014	DIABP	78	VITAL	NA
1029	40	M	Control	2	10.07.2014	HEIGHT	184	VITAL	NA
1029	40	M	Control	2	10.07.2014	PULSE	60	VITAL	NA
1029	40	M	Control	2	10.07.2014	RESP	16	VITAL	NA
1029	40	M	Control	2	10.07.2014	SYSBP	130	VITAL	NA
1029	40	M	Control	2	10.07.2014	WEIGHT	83.4	VITAL	NA
1029	40	M	Control	3	26.09.2014	BMI	23.23	VITAL	NA
1029	40	M	Control	3	26.09.2014	DIABP	81	VITAL	NA
1029	40	M	Control	3	26.09.2014	HEIGHT	185	VITAL	NA
1029	40	M	Control	3	26.09.2014	PULSE	48	VITAL	NA
1029	40	M	Control	3	26.09.2014	RESP	16	VITAL	NA
1029	40	M	Control	3	26.09.2014	SYSBP	134	VITAL	NA
1029	40	M	Control	3	26.09.2014	WEIGHT	79.5	VITAL	NA
1030	15	F	Control	0	14.04.2014	BMI	15.7	VITAL	NA
1030	15	F	Control	0	14.04.2014	DIABP	67	VITAL	NA
1030	15	F	Control	0	14.04.2014	HEIGHT	173	VITAL	NA
1030	15	F	Control	0	14.04.2014	PULSE	60	VITAL	NA
1030	15	F	Control	0	14.04.2014	RESP	17	VITAL	NA
1030	15	F	Control	0	14.04.2014	SYSBP	115	VITAL	NA
1030	15	F	Control	0	14.04.2014	WEIGHT	47	VITAL	NA
1030	15	F	Control	1	15.04.2014	DIABP	81	VITAL	NA
1030	15	F	Control	1	15.04.2014	HEIGHT	NA	VITAL	NA
1030	15	F	Control	1	15.04.2014	PULSE	74	VITAL	NA
1030	15	F	Control	1	15.04.2014	RESP	16	VITAL	NA
1030	15	F	Control	1	15.04.2014	SYSBP	108	VITAL	NA
1030	15	F	Control	1	15.04.2014	WEIGHT	NA	VITAL	NA
1030	15	F	Control	2	10.07.2014	BMI	16.83	VITAL	NA
1030	15	F	Control	2	10.07.2014	DIABP	58	VITAL	NA
1030	15	F	Control	2	10.07.2014	HEIGHT	171	VITAL	NA
1030	15	F	Control	2	10.07.2014	PULSE	64	VITAL	NA
1030	15	F	Control	2	10.07.2014	RESP	14	VITAL	NA
1030	15	F	Control	2	10.07.2014	SYSBP	112	VITAL	NA
1030	15	F	Control	2	10.07.2014	WEIGHT	49.2	VITAL	NA
1030	15	F	Control	3	26.09.2014	BMI	16.9	VITAL	NA
1030	15	F	Control	3	26.09.2014	DIABP	71	VITAL	NA
1030	15	F	Control	3	26.09.2014	HEIGHT	172	VITAL	NA
1030	15	F	Control	3	26.09.2014	PULSE	79	VITAL	NA
1030	15	F	Control	3	26.09.2014	RESP	16	VITAL	NA
1030	15	F	Control	3	26.09.2014	SYSBP	101	VITAL	NA
1030	15	F	Control	3	26.09.2014	WEIGHT	50	VITAL	NA
1031	60	M	Control	0	30.06.2014	BMI	25.17	VITAL	NA
1031	60	M	Control	0	30.06.2014	DIABP	81	VITAL	NA
1031	60	M	Control	0	30.06.2014	HEIGHT	187	VITAL	NA
1031	60	M	Control	0	30.06.2014	PULSE	69	VITAL	NA
1031	60	M	Control	0	30.06.2014	RESP	16	VITAL	NA
1031	60	M	Control	0	30.06.2014	SYSBP	122	VITAL	NA
1031	60	M	Control	0	30.06.2014	WEIGHT	88	VITAL	NA
1031	60	M	Control	1	01.07.2014	BMI	21.51	VITAL	NA
1031	60	M	Control	1	01.07.2014	DIABP	84	VITAL	NA
1031	60	M	Control	1	01.07.2014	HEIGHT	167	VITAL	NA
1031	60	M	Control	1	01.07.2014	PULSE	65	VITAL	NA
1031	60	M	Control	1	01.07.2014	RESP	16	VITAL	NA
1031	60	M	Control	1	01.07.2014	SYSBP	117	VITAL	NA
1031	60	M	Control	1	01.07.2014	WEIGHT	60	VITAL	NA
1031	60	M	Control	2	19.09.2014	BMI	25.45	VITAL	NA
1031	60	M	Control	2	19.09.2014	DIABP	73	VITAL	NA
1031	60	M	Control	2	19.09.2014	HEIGHT	187	VITAL	NA
1031	60	M	Control	2	19.09.2014	PULSE	82	VITAL	NA
1031	60	M	Control	2	19.09.2014	RESP	16	VITAL	NA
1031	60	M	Control	2	19.09.2014	SYSBP	110	VITAL	NA
1031	60	M	Control	2	19.09.2014	WEIGHT	89	VITAL	NA
1031	60	M	Control	3	17.12.2014	BMI	25.45	VITAL	NA
1031	60	M	Control	3	17.12.2014	DIABP	82	VITAL	NA
1031	60	M	Control	3	17.12.2014	HEIGHT	187	VITAL	NA
1031	60	M	Control	3	17.12.2014	PULSE	80	VITAL	NA
1031	60	M	Control	3	17.12.2014	RESP	20	VITAL	NA
1031	60	M	Control	3	17.12.2014	SYSBP	115	VITAL	NA
1031	60	M	Control	3	17.12.2014	WEIGHT	89	VITAL	NA
1031	60	M	Control	4	09.06.2015	BMI	25.74	VITAL	NA
1031	60	M	Control	4	09.06.2015	DIABP	91	VITAL	NA
1031	60	M	Control	4	09.06.2015	HEIGHT	187	VITAL	NA
1031	60	M	Control	4	09.06.2015	PULSE	69	VITAL	NA
1031	60	M	Control	4	09.06.2015	RESP	16	VITAL	NA
1031	60	M	Control	4	09.06.2015	SYSBP	129	VITAL	NA
1031	60	M	Control	4	09.06.2015	WEIGHT	90	VITAL	NA
1032	25	M	Control	0	12.06.2014	BMI	21.22	VITAL	NA
1032	25	M	Control	0	12.06.2014	DIABP	57	VITAL	NA
1032	25	M	Control	0	12.06.2014	HEIGHT	188	VITAL	NA
1032	25	M	Control	0	12.06.2014	PULSE	67	VITAL	NA
1032	25	M	Control	0	12.06.2014	RESP	16	VITAL	NA
1032	25	M	Control	0	12.06.2014	SYSBP	110	VITAL	NA
1032	25	M	Control	0	12.06.2014	WEIGHT	75	VITAL	NA
1032	25	M	Control	1	04.07.2014	BMI	21.91	VITAL	NA
1032	25	M	Control	1	04.07.2014	DIABP	61	VITAL	NA
1032	25	M	Control	1	04.07.2014	HEIGHT	185	VITAL	NA
1032	25	M	Control	1	04.07.2014	PULSE	75	VITAL	NA
1032	25	M	Control	1	04.07.2014	RESP	20	VITAL	NA
1032	25	M	Control	1	04.07.2014	SYSBP	108	VITAL	NA
1032	25	M	Control	1	04.07.2014	WEIGHT	75	VITAL	NA
1032	25	M	Control	2	19.09.2014	BMI	21.91	VITAL	NA
1032	25	M	Control	2	19.09.2014	DIABP	54	VITAL	NA
1032	25	M	Control	2	19.09.2014	HEIGHT	185	VITAL	NA
1032	25	M	Control	2	19.09.2014	PULSE	68	VITAL	NA
1032	25	M	Control	2	19.09.2014	RESP	16	VITAL	NA
1032	25	M	Control	2	19.09.2014	SYSBP	92	VITAL	NA
1032	25	M	Control	2	19.09.2014	WEIGHT	75	VITAL	NA
1032	25	M	Control	3	19.12.2014	BMI	20.94	VITAL	NA
1032	25	M	Control	3	19.12.2014	DIABP	54	VITAL	NA
1032	25	M	Control	3	19.12.2014	HEIGHT	188	VITAL	NA
1032	25	M	Control	3	19.12.2014	PULSE	68	VITAL	NA
1032	25	M	Control	3	19.12.2014	RESP	16	VITAL	NA
1032	25	M	Control	3	19.12.2014	SYSBP	92	VITAL	NA
1032	25	M	Control	3	19.12.2014	WEIGHT	74	VITAL	NA
1033	48	M	Control	0	16.06.2014	BMI	26.6	VITAL	NA
1033	48	M	Control	0	16.06.2014	DIABP	61	VITAL	NA
1033	48	M	Control	0	16.06.2014	HEIGHT	188	VITAL	NA
1033	48	M	Control	0	16.06.2014	PULSE	52	VITAL	NA
1033	48	M	Control	0	16.06.2014	RESP	20	VITAL	NA
1033	48	M	Control	0	16.06.2014	SYSBP	136	VITAL	NA
1033	48	M	Control	0	16.06.2014	WEIGHT	94	VITAL	NA
1033	48	M	Control	1	04.07.2014	BMI	25.75	VITAL	NA
1033	48	M	Control	1	04.07.2014	DIABP	66	VITAL	NA
1033	48	M	Control	1	04.07.2014	HEIGHT	188	VITAL	NA
1033	48	M	Control	1	04.07.2014	PULSE	79	VITAL	NA
1033	48	M	Control	1	04.07.2014	RESP	20	VITAL	NA
1033	48	M	Control	1	04.07.2014	SYSBP	112	VITAL	NA
1033	48	M	Control	1	04.07.2014	WEIGHT	91	VITAL	NA
1033	48	M	Control	2	19.09.2014	BMI	25.46	VITAL	NA
1033	48	M	Control	2	19.09.2014	DIABP	66	VITAL	NA
1033	48	M	Control	2	19.09.2014	HEIGHT	188	VITAL	NA
1033	48	M	Control	2	19.09.2014	PULSE	55	VITAL	NA
1033	48	M	Control	2	19.09.2014	RESP	15	VITAL	NA
1033	48	M	Control	2	19.09.2014	SYSBP	125	VITAL	NA
1033	48	M	Control	2	19.09.2014	WEIGHT	90	VITAL	NA
1033	48	M	Control	3	19.12.2014	BMI	25.46	VITAL	NA
1033	48	M	Control	3	19.12.2014	DIABP	66	VITAL	NA
1033	48	M	Control	3	19.12.2014	HEIGHT	188	VITAL	NA
1033	48	M	Control	3	19.12.2014	PULSE	55	VITAL	NA
1033	48	M	Control	3	19.12.2014	RESP	16	VITAL	NA
1033	48	M	Control	3	19.12.2014	SYSBP	125	VITAL	NA
1033	48	M	Control	3	19.12.2014	WEIGHT	90	VITAL	NA
1033	48	M	Control	4	24.06.2015	BMI	26.31	VITAL	NA
1033	48	M	Control	4	24.06.2015	DIABP	68	VITAL	NA
1033	48	M	Control	4	24.06.2015	HEIGHT	188	VITAL	NA
1033	48	M	Control	4	24.06.2015	PULSE	59	VITAL	NA
1033	48	M	Control	4	24.06.2015	RESP	20	VITAL	NA
1033	48	M	Control	4	24.06.2015	SYSBP	118	VITAL	NA
1033	48	M	Control	4	24.06.2015	WEIGHT	93	VITAL	NA
1034	34	F	Control	0	25.06.2014	BMI	33.86	VITAL	NA
1034	34	F	Control	0	25.06.2014	DIABP	72	VITAL	NA
1034	34	F	Control	0	25.06.2014	HEIGHT	171	VITAL	NA
1034	34	F	Control	0	25.06.2014	PULSE	56	VITAL	NA
1034	34	F	Control	0	25.06.2014	RESP	17	VITAL	NA
1034	34	F	Control	0	25.06.2014	SYSBP	107	VITAL	NA
1034	34	F	Control	0	25.06.2014	WEIGHT	99	VITAL	NA
1034	34	F	Control	1	27.06.2014	BMI	33.86	VITAL	NA
1034	34	F	Control	1	27.06.2014	DIABP	76	VITAL	NA
1034	34	F	Control	1	27.06.2014	HEIGHT	171	VITAL	NA
1034	34	F	Control	1	27.06.2014	PULSE	86	VITAL	NA
1034	34	F	Control	1	27.06.2014	RESP	18	VITAL	NA
1034	34	F	Control	1	27.06.2014	SYSBP	109	VITAL	NA
1034	34	F	Control	1	27.06.2014	WEIGHT	99	VITAL	NA
1034	34	F	Control	2	22.09.2014	BMI	30.78	VITAL	NA
1034	34	F	Control	2	22.09.2014	DIABP	72	VITAL	NA
1034	34	F	Control	2	22.09.2014	HEIGHT	171	VITAL	NA
1034	34	F	Control	2	22.09.2014	PULSE	88	VITAL	NA
1034	34	F	Control	2	22.09.2014	RESP	16	VITAL	NA
1034	34	F	Control	2	22.09.2014	SYSBP	110	VITAL	NA
1034	34	F	Control	2	22.09.2014	WEIGHT	90	VITAL	NA
1034	34	F	Control	3	15.12.2014	BMI	30.78	VITAL	NA
1034	34	F	Control	3	15.12.2014	DIABP	76	VITAL	NA
1034	34	F	Control	3	15.12.2014	HEIGHT	171	VITAL	NA
1034	34	F	Control	3	15.12.2014	PULSE	89	VITAL	NA
1034	34	F	Control	3	15.12.2014	RESP	16	VITAL	NA
1034	34	F	Control	3	15.12.2014	SYSBP	111	VITAL	NA
1034	34	F	Control	3	15.12.2014	WEIGHT	90	VITAL	NA
1034	34	F	Control	4	15.06.2015	BMI	30.78	VITAL	NA
1034	34	F	Control	4	15.06.2015	DIABP	86	VITAL	NA
1034	34	F	Control	4	15.06.2015	HEIGHT	171	VITAL	NA
1034	34	F	Control	4	15.06.2015	PULSE	73	VITAL	NA
1034	34	F	Control	4	15.06.2015	RESP	20	VITAL	NA
1034	34	F	Control	4	15.06.2015	SYSBP	104	VITAL	NA
1034	34	F	Control	4	15.06.2015	WEIGHT	90	VITAL	NA
1035	23	M	Control	0	26.06.2014	BMI	22.6	VITAL	NA
1035	23	M	Control	0	26.06.2014	DIABP	68	VITAL	NA
1035	23	M	Control	0	26.06.2014	HEIGHT	176	VITAL	NA
1035	23	M	Control	0	26.06.2014	PULSE	72	VITAL	NA
1035	23	M	Control	0	26.06.2014	RESP	17	VITAL	NA
1035	23	M	Control	0	26.06.2014	SYSBP	110	VITAL	NA
1035	23	M	Control	0	26.06.2014	WEIGHT	70	VITAL	NA
1035	23	M	Control	1	27.06.2014	BMI	23.73	VITAL	NA
1035	23	M	Control	1	27.06.2014	DIABP	64	VITAL	NA
1035	23	M	Control	1	27.06.2014	HEIGHT	176	VITAL	NA
1035	23	M	Control	1	27.06.2014	PULSE	80	VITAL	NA
1035	23	M	Control	1	27.06.2014	RESP	17	VITAL	NA
1035	23	M	Control	1	27.06.2014	SYSBP	104	VITAL	NA
1035	23	M	Control	1	27.06.2014	WEIGHT	73.5	VITAL	NA
1035	23	M	Control	2	18.09.2014	BMI	23.24	VITAL	NA
1035	23	M	Control	2	18.09.2014	DIABP	68	VITAL	NA
1035	23	M	Control	2	18.09.2014	HEIGHT	176	VITAL	NA
1035	23	M	Control	2	18.09.2014	PULSE	63	VITAL	NA
1035	23	M	Control	2	18.09.2014	RESP	16	VITAL	NA
1035	23	M	Control	2	18.09.2014	SYSBP	118	VITAL	NA
1035	23	M	Control	2	18.09.2014	WEIGHT	72	VITAL	NA
1035	23	M	Control	3	04.12.2014	BMI	23.51	VITAL	NA
1035	23	M	Control	3	04.12.2014	DIABP	65	VITAL	NA
1035	23	M	Control	3	04.12.2014	HEIGHT	175	VITAL	NA
1035	23	M	Control	3	04.12.2014	PULSE	94	VITAL	NA
1035	23	M	Control	3	04.12.2014	RESP	16	VITAL	NA
1035	23	M	Control	3	04.12.2014	SYSBP	111	VITAL	NA
1035	23	M	Control	3	04.12.2014	WEIGHT	72	VITAL	NA
1035	23	M	Control	4	09.07.2015	BMI	23.51	VITAL	NA
1035	23	M	Control	4	09.07.2015	DIABP	75	VITAL	NA
1035	23	M	Control	4	09.07.2015	HEIGHT	175	VITAL	NA
1035	23	M	Control	4	09.07.2015	PULSE	58	VITAL	NA
1035	23	M	Control	4	09.07.2015	RESP	20	VITAL	NA
1035	23	M	Control	4	09.07.2015	SYSBP	119	VITAL	NA
1035	23	M	Control	4	09.07.2015	WEIGHT	72	VITAL	NA
1037	43	M	Control	0	03.07.2014	BMI	23.24	VITAL	NA
1037	43	M	Control	0	03.07.2014	DIABP	NA	VITAL	NA
1037	43	M	Control	0	03.07.2014	HEIGHT	176	VITAL	NA
1037	43	M	Control	0	03.07.2014	PULSE	NA	VITAL	NA
1037	43	M	Control	0	03.07.2014	RESP	NA	VITAL	NA
1037	43	M	Control	0	03.07.2014	SYSBP	NA	VITAL	NA
1037	43	M	Control	0	03.07.2014	WEIGHT	72	VITAL	NA
1037	43	M	Control	1	04.07.2014	BMI	23.24	VITAL	NA
1037	43	M	Control	1	04.07.2014	DIABP	72	VITAL	NA
1037	43	M	Control	1	04.07.2014	HEIGHT	176	VITAL	NA
1037	43	M	Control	1	04.07.2014	PULSE	65	VITAL	NA
1037	43	M	Control	1	04.07.2014	RESP	16	VITAL	NA
1037	43	M	Control	1	04.07.2014	SYSBP	103	VITAL	NA
1037	43	M	Control	1	04.07.2014	WEIGHT	72	VITAL	NA
1037	43	M	Control	2	19.09.2014	BMI	23.24	VITAL	NA
1037	43	M	Control	2	19.09.2014	DIABP	77	VITAL	NA
1037	43	M	Control	2	19.09.2014	HEIGHT	176	VITAL	NA
1037	43	M	Control	2	19.09.2014	PULSE	85	VITAL	NA
1037	43	M	Control	2	19.09.2014	RESP	16	VITAL	NA
1037	43	M	Control	2	19.09.2014	SYSBP	106	VITAL	NA
1037	43	M	Control	2	19.09.2014	WEIGHT	72	VITAL	NA
1037	43	M	Control	3	19.12.2014	BMI	23.24	VITAL	NA
1037	43	M	Control	3	19.12.2014	DIABP	76	VITAL	NA
1037	43	M	Control	3	19.12.2014	HEIGHT	176	VITAL	NA
1037	43	M	Control	3	19.12.2014	PULSE	81	VITAL	NA
1037	43	M	Control	3	19.12.2014	RESP	16	VITAL	NA
1037	43	M	Control	3	19.12.2014	SYSBP	111	VITAL	NA
1037	43	M	Control	3	19.12.2014	WEIGHT	72	VITAL	NA
1037	43	M	Control	4	12.06.2015	BMI	24.54	VITAL	NA
1037	43	M	Control	4	12.06.2015	DIABP	82	VITAL	NA
1037	43	M	Control	4	12.06.2015	HEIGHT	176	VITAL	NA
1037	43	M	Control	4	12.06.2015	PULSE	68	VITAL	NA
1037	43	M	Control	4	12.06.2015	RESP	20	VITAL	NA
1037	43	M	Control	4	12.06.2015	SYSBP	110	VITAL	NA
1037	43	M	Control	4	12.06.2015	WEIGHT	76	VITAL	NA
1038	14	M	Control	0	24.06.2014	BMI	27.81	VITAL	NA
1038	14	M	Control	0	24.06.2014	DIABP	51	VITAL	NA
1038	14	M	Control	0	24.06.2014	HEIGHT	168	VITAL	NA
1038	14	M	Control	0	24.06.2014	PULSE	65	VITAL	NA
1038	14	M	Control	0	24.06.2014	RESP	20	VITAL	NA
1038	14	M	Control	0	24.06.2014	SYSBP	131	VITAL	NA
1038	14	M	Control	0	24.06.2014	WEIGHT	78.5	VITAL	NA
1038	14	M	Control	1	27.06.2014	BMI	27.31	VITAL	NA
1038	14	M	Control	1	27.06.2014	DIABP	57	VITAL	NA
1038	14	M	Control	1	27.06.2014	HEIGHT	169	VITAL	NA
1038	14	M	Control	1	27.06.2014	PULSE	80	VITAL	NA
1038	14	M	Control	1	27.06.2014	RESP	20	VITAL	NA
1038	14	M	Control	1	27.06.2014	SYSBP	136	VITAL	NA
1038	14	M	Control	1	27.06.2014	WEIGHT	78	VITAL	NA
1038	14	M	Control	2	19.09.2014	BMI	26.26	VITAL	NA
1038	14	M	Control	2	19.09.2014	DIABP	48	VITAL	NA
1038	14	M	Control	2	19.09.2014	HEIGHT	169	VITAL	NA
1038	14	M	Control	2	19.09.2014	PULSE	56	VITAL	NA
1038	14	M	Control	2	19.09.2014	RESP	16	VITAL	NA
1038	14	M	Control	2	19.09.2014	SYSBP	117	VITAL	NA
1038	14	M	Control	2	19.09.2014	WEIGHT	75	VITAL	NA
1038	14	M	Control	3	11.12.2014	BMI	26.67	VITAL	NA
1038	14	M	Control	3	11.12.2014	DIABP	46	VITAL	NA
1038	14	M	Control	3	11.12.2014	HEIGHT	171	VITAL	NA
1038	14	M	Control	3	11.12.2014	PULSE	65	VITAL	NA
1038	14	M	Control	3	11.12.2014	RESP	17	VITAL	NA
1038	14	M	Control	3	11.12.2014	SYSBP	106	VITAL	NA
1038	14	M	Control	3	11.12.2014	WEIGHT	78	VITAL	NA
1039	28	M	Control	0	02.07.2014	BMI	22.15	VITAL	NA
1039	28	M	Control	0	02.07.2014	DIABP	71	VITAL	NA
1039	28	M	Control	0	02.07.2014	HEIGHT	184	VITAL	NA
1039	28	M	Control	0	02.07.2014	PULSE	79	VITAL	NA
1039	28	M	Control	0	02.07.2014	RESP	20	VITAL	NA
1039	28	M	Control	0	02.07.2014	SYSBP	114	VITAL	NA
1039	28	M	Control	0	02.07.2014	WEIGHT	75	VITAL	NA
1039	28	M	Control	1	03.07.2014	BMI	22.15	VITAL	NA
1039	28	M	Control	1	03.07.2014	DIABP	71	VITAL	NA
1039	28	M	Control	1	03.07.2014	HEIGHT	184	VITAL	NA
1039	28	M	Control	1	03.07.2014	PULSE	75	VITAL	NA
1039	28	M	Control	1	03.07.2014	RESP	20	VITAL	NA
1039	28	M	Control	1	03.07.2014	SYSBP	116	VITAL	NA
1039	28	M	Control	1	03.07.2014	WEIGHT	75	VITAL	NA
1039	28	M	Control	2	26.09.2014	BMI	21.86	VITAL	NA
1039	28	M	Control	2	26.09.2014	DIABP	75	VITAL	NA
1039	28	M	Control	2	26.09.2014	HEIGHT	184	VITAL	NA
1039	28	M	Control	2	26.09.2014	PULSE	71	VITAL	NA
1039	28	M	Control	2	26.09.2014	RESP	16	VITAL	NA
1039	28	M	Control	2	26.09.2014	SYSBP	112	VITAL	NA
1039	28	M	Control	2	26.09.2014	WEIGHT	74	VITAL	NA
1039	28	M	Control	3	18.12.2014	BMI	21.86	VITAL	NA
1039	28	M	Control	3	18.12.2014	DIABP	68	VITAL	NA
1039	28	M	Control	3	18.12.2014	HEIGHT	184	VITAL	NA
1039	28	M	Control	3	18.12.2014	PULSE	75	VITAL	NA
1039	28	M	Control	3	18.12.2014	RESP	16	VITAL	NA
1039	28	M	Control	3	18.12.2014	SYSBP	116	VITAL	NA
1039	28	M	Control	3	18.12.2014	WEIGHT	74	VITAL	NA
1039	28	M	Control	4	09.06.2015	BMI	22.15	VITAL	NA
1039	28	M	Control	4	09.06.2015	DIABP	62	VITAL	NA
1039	28	M	Control	4	09.06.2015	HEIGHT	184	VITAL	NA
1039	28	M	Control	4	09.06.2015	PULSE	68	VITAL	NA
1039	28	M	Control	4	09.06.2015	RESP	20	VITAL	NA
1039	28	M	Control	4	09.06.2015	SYSBP	90	VITAL	NA
1039	28	M	Control	4	09.06.2015	WEIGHT	75	VITAL	NA
