# Supplementary material for: Feasibility of Using Microsoft Kinect to Assess Upper Limb Movement in Type III Spinal Muscular Atrophy Patients
Source: PLoS One. 2017 Jan 25;12(1):e0170472. doi: 10.1371/journal.pone.0170472 (PMC5266257; doi:10.1371/journal.pone.0170472)
Supplement: S1 Dataset — (ZIP) [file pone.0170472.s003.zip › S1_Dataset/full_features_class.txt]

elbow_angle_mean	elbow_angle_std	elbow_angle_median	elbow_angle_num_0-60	elbow_angle_num_60-120	elbow_angle_num_12-180	velocity_max	velocity_mean	velocity_std	velocity_median	velocity_num_0-0.5	velocity_num_0.5-1.0	velocity_num_1.0-2	polar_velocity_mean	polar_velocity_std	polar_velocity_median	azimuth_velocity_mean	azimuth_velocity_std	azimuth_velocity_median	acceleration_max	acceleration_min	acceleration_pos_mean	acceleration_pos_std	acceleration_pos_median	acceleration_neg_mean	acceleration_neg_std	acceleration_neg_median	acceleration_num_-10	acceleration_num_-10--5	acceleration_num_-5-5	acceleration_num_5-10	acceleration_num_10-	hand_path_length	hand-shoulder_max	hand-shoulder_min	hand-shoulder_mean	hand-shoulder_std	hand-shoulder_median	hand-shoulder_num_0-0.4	hand-shoulder_num_0.4-0.8	hand-shoulder_num_0.8-1.2	lifting_angle_mean	lifting_angle_std	lifting_angle_median	lifting_angle_num_0-60	lifting_angle_num_60-120	lifting_angle_num_120-180	shoulder_max	shoulder_mean	shoulder_std
94.85166580314412	53.65523473781468	94.3783241024712	0.323026851098454	0.31000813669650124	0.36696501220504474	5.211403856805781	0.4741925034092428	0.48510160240024247	0.35557109169433226	0.6402997502081599	0.26477935054121565	0.09492089925062448	0.03468529624770845	0.08089546951501252	0.017160391520386876	0.05902403401424301	0.23027480657450267	0.028311152890474596	72.35914655203845	-42.23736821828199	2.5364224170727234	6.293725354262381	1.1417070938013958	-2.137260396694708	3.7495275637172893	-1.2548020509927986	0.00579950289975145	0.02899751449875725	0.9444904722452361	0.018227009113504555	0.0024855012427506215	66.62056807844807	1.1895121484049196	0.10408990650829905	0.726973777703622	0.27148849470773784	0.7680087974199487	0.14442567567567569	0.40625	0.44932432432432434	72.41827815331126	47.91047052370562	70.8209919741893	0.4311774461028192	0.4311774461028192	0.13764510779436154	0.08434453153583818	0.00493592769722342	0.006106816546148324
98.97038911571005	52.44825511064046	105.94812276458944	0.2754182754182754	0.27734877734877733	0.4472329472329472	10.139033484509259	0.5368765123598077	0.672004756692108	0.3822039791221498	0.607645875251509	0.2796780684104628	0.11267605633802817	0.03434894026517362	0.0944221292476362	0.014845642286413815	0.04928736360621533	0.07694599071766987	0.02695795439707819	2129.1390732840196	-1314.2930628836298	18.04309442283137	146.15966751163523	1.7703368580341603	-18.799870042535606	109.70382858939541	-1.7785684581555865	0.012096774193548387	0.06720430107526881	0.8306451612903226	0.06854838709677419	0.021505376344086023	75.71796165804508	1.282860811921866	0.08853942831700967	0.7626761508246283	0.2845269155841927	0.777079643418898	0.13629842180774748	0.4340028694404591	0.4296987087517934	70.21581184820806	53.518278648161534	68.07814211593323	0.47761194029850745	0.28228423101881894	0.24010382868267358	0.05315072906367325	0.003998891214290313	0.0046423486021695635
97.73386983919178	56.03316073807826	107.77575030907526	0.3145780051150895	0.226768968456948	0.45865302642796246	4.144103686452785	0.5167185697929456	0.5102048068420032	0.35593652999534775	0.6201966041108132	0.24754244861483468	0.1322609472743521	0.034197503794719655	0.08918767891899083	0.013853948580800461	0.050062566912397924	0.0669102804324033	0.029555713684793282	56.63781014269289	-62.960314438188774	2.5402715712073354	4.705661976535996	1.391586784669864	-2.1470971942850197	3.8579980983444373	-1.368960221239702	0.001725625539257981	0.03796376186367558	0.907679033649698	0.04659188955996549	0.0060396893874029335	69.15106924278234	1.2153515507516979	0.11592118973220995	0.766108223794962	0.2857964724575399	0.7973682543523289	0.14814814814814814	0.4131054131054131	0.43874643874643876	67.57324603800517	51.287659535519474	62.73943482957631	0.4930313588850174	0.3170731707317073	0.18989547038327526	0.03956008088970496	0.0038975544504509635	0.0033645853926640005
110.47373313772745	55.606665685844064	120.71247778349868	0.21621621621621623	0.28040540540540543	0.5033783783783784	7.911664356026116	0.4775862118525285	0.5583824021882365	0.26453579785252784	0.6803394625176803	0.21428571428571427	0.10537482319660538	0.03379575952521183	0.08413140091293701	0.013030256623322932	0.043248122941902764	0.05443789278833076	0.02550820798793514	78.65678187406735	-347.79346669471937	11.238745407189766	20.947126750054576	1.8962231053459764	-8.547204422348884	42.34824104821151	-1.468046238207124	0.013605442176870748	0.04610733182161754	0.8790627362055934	0.04837490551776266	0.012849584278155708	82.26699480123567	1.2104786202092808	0.15519208911585977	0.7631718043873207	0.25577481390212525	0.7571216798298691	0.1081277213352685	0.5268505079825835	0.36502177068214803	74.37006982805566	53.44835182598328	66.1944219033124	0.4883061658398299	0.2827781715095677	0.2289156626506024	0.044833023542919785	0.004149488496958454	0.003744206275014342
103.60740815505612	54.45139149421274	104.84765396234795	0.26666666666666666	0.272	0.4613333333333333	2.90168107937791	0.6670580548185702	0.5832287569940762	0.4809288065886704	0.5858895705521472	0.25306748466257667	0.16104294478527606	0.04559153214267701	0.09527507683526451	0.02315987707791727	0.061505384148098925	0.07054358728398014	0.04011985441244365	26.15395499159386	-38.44564725717034	3.8525527586364396	3.8568746838582713	2.5833260037507753	-3.078779244580223	3.310652711033722	-2.0260747107249384	0.014864864864864866	0.09594594594594595	0.7608108108108108	0.11351351351351352	0.014864864864864866	62.343208723624784	1.213562723100342	0.14313103933850677	0.7781945935702571	0.29750957643847653	0.8051408423466588	0.15100671140939598	0.4748322147651007	0.37416107382550334	84.7637391672405	50.17299532022647	89.37543571593768	0.3564625850340136	0.3523809523809524	0.291156462585034	0.03570714214271425	0.005050251753903746	0.004915424125218288
92.80708831695996	54.97624571007171	97.44719755837649	0.352392065344224	0.2742123687281214	0.3733955659276546	15.467385040788248	0.8323554574834012	0.9847006187212369	0.5487924125596256	0.5675675675675675	0.26884779516358465	0.16358463726884778	0.06796561796343044	0.11770232672853245	0.03316081279279011	0.07751767810832697	0.08959606136074898	0.044987589787726365	3013.632107145488	-1000.0	25.122200472862016	210.1609335990978	3.406868763403798	-17.321712465295395	99.76962366719582	-3.916544349654995	0.07080745341614907	0.13540372670807455	0.639751552795031	0.09316770186335403	0.06086956521739131	68.7863097935818	1.227022355482471	0.1069656454585488	0.7392487548342448	0.279903226005652	0.7761670815648994	0.13618677042801555	0.45006485084306097	0.41374837872892345	74.81742513220016	50.63786025705092	72.32161413511773	0.441073512252042	0.34305717619603265	0.21586931155192532	0.05236410984634419	0.005102430360524611	0.005943910833795288
89.55314263801448	53.050101392168926	79.20323314109879	0.3449048152295633	0.3303471444568869	0.3247480403135498	7.737918985006392	0.7123681618942703	0.7373322525458327	0.4500776786907246	0.6184895833333334	0.20833333333333334	0.17317708333333334	0.06349852644151459	0.13666507926659757	0.026618829598192093	0.08598617161680586	0.12222296122223365	0.055345627766488256	119.72981783251505	-88.26887153638073	5.98062437149532	10.72147058051106	3.3600486437980157	-5.152423354906035	9.093549850095465	-2.6181549326916684	0.049008168028004666	0.12252042007001167	0.6639439906651109	0.12835472578763127	0.03617269544924154	79.29112651092815	1.2117539573931688	0.09981027658192551	0.7246039824225149	0.27396139483046184	0.7108578664638383	0.1271393643031785	0.48655256723716384	0.3863080684596577	83.4587180299336	48.51503048216612	92.84661691581611	0.3482642777155655	0.4076147816349384	0.24412094064949608	0.04929503017546495	0.005260812054068299	0.005684254743908489
97.83267553559524	53.53664543780966	103.04782107078861	0.30456852791878175	0.2817258883248731	0.4137055837563452	2.774099773358815	0.6536904307127595	0.647897650733883	0.3850753673004298	0.6592920353982301	0.19469026548672566	0.14601769911504425	0.046922987152934074	0.0941896577521245	0.02053116720544607	0.07192047532230202	0.07985187934254151	0.04575452886316493	30.0055807329818	-33.63091060192741	3.9579102833842437	4.045827490343808	2.448713321486122	-3.3873085119892763	3.687366119399261	-2.100515533087499	0.0319693094629156	0.10230179028132992	0.7276214833759591	0.10230179028132992	0.03580562659846547	64.18575883962251	1.2751761129257022	0.10574699786219653	0.7608257065411836	0.28710924808902	0.7487847748427863	0.14184397163120568	0.4666666666666667	0.39148936170212767	78.83470616347141	48.25801468417392	83.09114853568647	0.3905852417302799	0.3791348600508906	0.23027989821882952	0.044452221541785734	0.004349685978535834	0.004388880017334886
86.8772514178383	56.591930099783625	78.45345334691487	0.39470899470899473	0.2698412698412698	0.33544973544973544	4.167173060686617	0.755758692185583	0.6669713508051732	0.587727850536941	0.5276073619631901	0.2773006134969325	0.1950920245398773	0.054974513856008794	0.10458049794622264	0.028387804745216898	0.09045373155624847	0.12553220987323835	0.05735985892161697	63.266336357233676	-55.6448906256997	5.00249226523898	8.779769796309	2.2704019454437643	-3.7475072105337977	5.58139935714186	-2.3102061527290827	0.022026431718061675	0.10022026431718062	0.7852422907488987	0.07158590308370044	0.02092511013215859	86.86671346230264	1.2340302654369046	0.13248191373087184	0.6789664543393958	0.31754205346742054	0.6469021038343211	0.3197969543147208	0.4479695431472081	0.23223350253807107	85.92281796869054	53.837271371398586	82.0342254347894	0.4069898534385569	0.2976324689966178	0.29537767756482525	0.06021627686929839	0.008207653859036493	0.006925132944116678
101.00060149426571	53.300027907574304	107.8389324430718	0.2634961439588689	0.32005141388174807	0.41645244215938304	3.074220627440565	0.6662119576932014	0.573834206515936	0.4966504078464132	0.5627705627705628	0.25252525252525254	0.1847041847041847	0.04580283753111245	0.09250329036998839	0.025682860344414023	0.07118262276513218	0.07965827124120725	0.047302833844397686	38.407101797969645	-25.28510943374663	3.52704162872795	4.481901711623872	2.062843152043069	-3.2196608772954027	3.2097454027851717	-2.322137522710106	0.024675324675324677	0.09610389610389611	0.7649350649350649	0.09740259740259741	0.016883116883116882	62.98828213209941	1.222971094765435	0.12954686964056847	0.6584368078769869	0.24342716934178216	0.6177821047796399	0.13253012048192772	0.5796519410977242	0.2878179384203481	77.20229491560147	56.91225933139454	71.85453135384012	0.4808219178082192	0.29041095890410956	0.22876712328767124	0.039115214431215885	0.006209696495117147	0.005100361715712458
95.19501540292647	55.13393342439687	98.32663580338922	0.32805071315372425	0.27416798732171155	0.3977812995245642	3.161290322580645	1.0066458774753604	0.7369101795928834	0.8364577182315825	0.44206008583690987	0.33047210300429186	0.22746781115879827	0.0697573533776573	0.09743518990035241	0.04595862390899381	0.1262298632204906	0.12675567672474664	0.09390785700777907	44.39530456090279	-35.80105977653146	5.446812392530674	5.2196326195590865	4.3314412192967415	-5.224451865240593	4.674081448762281	-4.03491586300007	0.08427876823338736	0.12155591572123177	0.5850891410048622	0.14748784440842788	0.06158833063209076	77.39079054011819	1.2243976289739384	0.15653596971810016	0.7018621360602422	0.26766406990972935	0.6471492421245593	0.15120274914089346	0.5223367697594502	0.32646048109965636	75.24847894401059	57.01326487985071	64.80909679314523	0.5256849315068494	0.2756849315068493	0.19863013698630136	0.07417546764261078	0.008310684791725467	0.006979129291441512
104.27075544662821	56.71955307581738	108.7768141196527	0.2767379679144385	0.25935828877005346	0.46390374331550804	5.662576822853165	0.8862683913065567	0.7499308983824179	0.6714405902096339	0.5066889632107023	0.2809364548494983	0.21237458193979933	0.06153239746186386	0.09364810852268414	0.032941505209724976	0.12096883212885916	0.15776638684337083	0.07527948845696948	88.91663049352094	-69.17960523651989	5.212387230859856	7.2949095069021945	2.831045266762467	-4.358943134207795	5.705841308147925	-2.7427432662892954	0.045205479452054796	0.1178082191780822	0.689041095890411	0.08767123287671233	0.06027397260273973	80.58056506714337	1.2564278040893389	0.17392142338138034	0.7564592615590505	0.30764805338618345	0.7377183568878904	0.21617161716171618	0.45544554455445546	0.32838283828382836	72.95316649568045	53.30718635500646	65.12642104322481	0.4958217270194986	0.28690807799442897	0.21727019498607242	0.04789572005931219	0.007040765795475238	0.005686684261850736
104.48367379900996	58.3151518426257	118.7797613542738	0.314385150812065	0.1937354988399072	0.4918793503480278	5.049465570208554	0.6470487639382795	0.5731397605659895	0.4841397103162463	0.5552731893265566	0.2655654383735705	0.17916137229987295	0.04393785068393614	0.10208428340153662	0.021660862429133572	0.0649150288521665	0.06419654214703503	0.044544844212010486	62.081774693634	-38.87915261576953	3.3645633564858657	5.715276288563306	2.1878217985649004	-2.688682496716526	3.509476411402257	-1.8884248969987811	0.0058823529411764705	0.06470588235294118	0.8423529411764706	0.08235294117647059	0.004705882352941176	63.22354365553923	1.1690597661899036	0.11070407981974634	0.7593298071005061	0.26108904600905813	0.7606524541917994	0.09818181818181818	0.4533333333333333	0.4484848484848485	67.29331684993669	57.85432774079004	49.68714550469339	0.5592185592185592	0.2490842490842491	0.1916971916971917	0.03128897569432403	0.004086695844219193	0.0032691951223292152
97.96343974913786	49.20142014431734	105.71171379640863	0.26964933494558646	0.309552599758162	0.4207980652962515	3.906723306393213	0.610226664507999	0.5550208791443407	0.4417416295629281	0.5909694555112882	0.250996015936255	0.15803452855245684	0.04423425116319897	0.09385102741435625	0.02240393028643794	0.05916249395603765	0.06733628743799995	0.036852681481717095	61.2195515368081	-39.56506072275206	3.4931040609928665	4.79332322733485	2.30532271848548	-2.746694225919208	3.0918342190154675	-1.934264685313914	0.014687882496940025	0.07833537331701346	0.7980416156670747	0.10159118727050184	0.0073439412484700125	57.21080685867191	1.08544951284827	0.15065160484370813	0.7110293854189517	0.2425162530170469	0.708693685317123	0.11608222490931076	0.4486094316807739	0.43530834340991537	76.8820011573429	51.22800033040247	73.38557551087362	0.43946731234866826	0.28087167070217917	0.2796610169491525	0.03377869150810907	0.0042624091515985185	0.003639534294772199
113.67672766854082	56.70598510069767	123.56144721745824	0.22738693467336685	0.2600502512562814	0.5125628140703518	3.1205214822185816	0.6656977621024928	0.6305079274067633	0.47873619611792995	0.5896700143472023	0.2467718794835007	0.16355810616929697	0.040877615619555184	0.09661865832439667	0.019070986210536208	0.06316206831893142	0.08022765799570655	0.04024218953499912	39.12946769239779	-49.02730902629866	3.3988810854898905	4.107050289948105	2.155326716109341	-3.1520615068317133	3.9497421457755766	-2.0735367209910955	0.019083969465648856	0.0916030534351145	0.7735368956743003	0.1005089058524173	0.015267175572519083	59.97240421168022	1.1461371341525886	0.14223560839857183	0.7702343722232764	0.2632931466747759	0.8470798037411141	0.13548387096774195	0.3303225806451613	0.5341935483870968	80.80826020802736	52.43917138232689	81.39443575051698	0.4031413612565445	0.3743455497382199	0.22251308900523561	0.04605431575867781	0.004355510606198524	0.004656118405154419
101.83523894207165	54.97804615015705	107.99416328364849	0.2994219653179191	0.261271676300578	0.4393063583815029	12.140574533875967	0.7576990248351642	0.8174585838782648	0.5420084062445893	0.552	0.2693333333333333	0.17866666666666667	0.05417794696223751	0.1228077100859629	0.0282283750391792	0.07342396720487072	0.07701075251894024	0.049226441465255365	166.44494273517003	-180.37042421048915	5.291452992622893	12.137808020115765	2.944226930202434	-5.219920935908223	11.785907355490878	-2.7466536393771244	0.04561824729891957	0.09963985594237695	0.7178871548619448	0.1056422569027611	0.031212484993997598	73.51364490970144	1.1781904880607035	0.07252484932852726	0.7505810040811014	0.26156353906397284	0.8004079141459868	0.11229314420803782	0.3971631205673759	0.4905437352245863	74.6874311436344	47.57996753961729	81.20626964583076	0.4106508875739645	0.44260355029585796	0.1467455621301775	0.03957271787481876	0.004880849043400034	0.004155884588021434
89.25216089374221	55.72660470570241	76.62438504551136	0.3829578844270323	0.23800195886385897	0.37904015670910873	6.922272996760022	0.7169637494775631	0.7033900743151483	0.5007277120974327	0.5526601520086862	0.2964169381107492	0.15092290988056462	0.06581291323863052	0.11596658734767001	0.03598031547173115	0.09473078602773588	0.1879106776603637	0.05292956177640734	75.9631718468541	-1023.8478709309883	6.042019581725755	8.896764975756671	3.351788449301901	-8.108347562148719	46.59052822980739	-3.1676113216084314	0.046632124352331605	0.10362694300518134	0.6829015544041451	0.10880829015544041	0.058031088082901555	83.36582705664318	1.1745367727581155	0.07703959309004146	0.6937817343441676	0.2654162917336101	0.6589336409098778	0.1482213438735178	0.44466403162055335	0.40711462450592883	68.80556818817443	41.38554411281266	69.26811150791714	0.452755905511811	0.40846456692913385	0.13877952755905512	0.11715374513859983	0.009067558919336733	0.008934005271742838
93.78097925662031	48.09435007172972	85.68521940148491	0.2620192307692308	0.39783653846153844	0.3401442307692308	2.4221306854076325	0.5749957393176692	0.4604782808270536	0.4297713740152977	0.5555555555555556	0.27091136079900124	0.1735330836454432	0.0348513046098752	0.07703979212159054	0.01996385304359532	0.06103368865477959	0.06305542435294842	0.04548468058313445	37.39093621854981	-28.987724445602122	2.787378117636094	3.1152785340209506	2.1054633281803445	-2.2424779972729736	2.2232786388577557	-1.7754941991480948	0.002421307506053269	0.044794188861985475	0.8837772397094431	0.06295399515738499	0.006053268765133172	54.51953764574411	1.0790138060360546	0.09206179795866593	0.6634091071781894	0.24427796611815994	0.6263031395581748	0.11298076923076923	0.5588942307692307	0.328125	93.03223512461354	50.4408262732939	106.72534916764444	0.31757575757575757	0.30303030303030304	0.3793939393939394	0.05662155066756825	0.005059384549516282	0.004547021248102367
98.8605245677806	51.78253951740236	99.52385333010677	0.2616822429906542	0.3177570093457944	0.4205607476635514	2.3060004070275526	0.6466293648217766	0.5235518327278961	0.49986501672282085	0.5451895043731778	0.27696793002915454	0.17784256559766765	0.040112092960753715	0.0815313226137452	0.02160307628329511	0.0643132590797551	0.05943666531389112	0.046918130117152346	17.131290797370255	-11.141855806120018	3.2900054131441316	2.7051419586739605	2.6852754965357835	-2.617863979795368	2.1703036795493675	-2.110153954278412	0.004016064257028112	0.07362784471218206	0.8005354752342704	0.11914323962516733	0.002677376171352075	55.23029362940035	1.137979139080829	0.10388454793541657	0.7093406149368924	0.2656004831349117	0.6895303915868841	0.13215258855585832	0.46185286103542234	0.40599455040871935	82.59233698306305	50.3298887371261	85.85109630226566	0.3658210947930574	0.3444592790387183	0.2897196261682243	0.034073450074801635	0.005061086533495904	0.004776852026876966
98.75010869317089	52.20803426748227	98.56788359370094	0.22692307692307692	0.391025641025641	0.382051282051282	2.944288461979653	0.68608281964322	0.5969807661266874	0.5100447838981257	0.5626822157434402	0.2725947521865889	0.16472303206997085	0.05283274860522421	0.10033390760736202	0.02715057819455249	0.06918113228944807	0.0746164354268628	0.04582508778135422	37.675002158153866	-35.21467269789545	4.036527831928134	4.549712554751315	2.9108047306738456	-3.1336699308296856	3.352818239342004	-2.179740082666796	0.015584415584415584	0.09740259740259741	0.7584415584415585	0.10779220779220779	0.02077922077922078	66.50598539041042	1.2405779027437078	0.11399466567087813	0.7727445312636506	0.26863402548727444	0.7930528125760294	0.11851851851851852	0.4696296296296296	0.41185185185185186	91.61813273807483	49.814215670162866	94.40031676470514	0.3141711229946524	0.38636363636363635	0.2994652406417112	0.03652396473549935	0.00548717622900872	0.005607331868043128
101.40405909149857	52.60686722745509	104.74959918145285	0.24195121951219511	0.3804878048780488	0.3775609756097561	4.259946048674388	0.5777241584836559	0.5840299265549801	0.33581440575560156	0.651564185544768	0.2168284789644013	0.13160733549083065	0.03495491490670471	0.08761910870067727	0.016037597657414845	0.059170128384925844	0.07959910968315727	0.03614029499573748	41.64672014196717	-60.33955232401697	3.1088121358174017	4.154481452092686	1.7988704825359945	-2.678207217809603	4.006047472462323	-1.587525797034234	0.015763546798029555	0.05812807881773399	0.8413793103448276	0.0729064039408867	0.011822660098522168	73.59848692671429	1.2798920714512245	0.13978464365131388	0.8038012065579523	0.2860576667546668	0.8051758186080586	0.11463414634146342	0.5024390243902439	0.3829268292682927	87.11345006327082	54.29226874135026	91.03535318654495	0.3811007268951194	0.3260643821391485	0.29283489096573206	0.06549045732013177	0.004789487463964375	0.0055307961479178405
103.54653603597569	51.9827587047499	105.72955170446842	0.2334123222748815	0.3341232227488152	0.4324644549763033	4.2062294082970535	0.693383530364733	0.6257804463824179	0.4707909522363362	0.6032831737346102	0.22845417236662108	0.16826265389876882	0.04866124625288955	0.10329891643937583	0.02010322937004212	0.0714917950412485	0.08168463654387903	0.045498503997029406	58.5810262642411	-60.47978145635992	4.5343853489699	5.491939587952099	3.1739602389980277	-3.4755352363408853	4.450864657617672	-2.338002613358062	0.021660649819494584	0.09747292418772563	0.7352587244283996	0.12154031287605295	0.024067388688327317	72.74991070620037	1.2359309606753406	0.12347660912863037	0.7997850435123426	0.27076581395401034	0.7931890089748683	0.09929078014184398	0.5049645390070922	0.39574468085106385	88.35733207605065	51.43802759773234	93.3271240290261	0.3436724565756824	0.3771712158808933	0.27915632754342434	0.044294469180700215	0.004983286394805174	0.004595601041889762
103.75062488589383	55.50454319003539	100.16649777980362	0.22916666666666666	0.3489583333333333	0.421875	4.701190984222538	0.5781512180647304	0.5622041687616529	0.3776310239165181	0.620380739081747	0.22732362821948487	0.1522956326987682	0.03824034834382278	0.09267129195536843	0.018071292812155127	0.060832193792102134	0.08702003949640243	0.03620340813336133	49.680634028936694	-58.762752226287844	3.642589603695539	5.386475339723044	2.1700967927518247	-2.8275090770162246	4.8337811335426	-1.9131035456883543	0.002127659574468085	0.07021276595744681	0.8276595744680851	0.08723404255319149	0.01276595744680851	68.92383498774714	1.2309026069293334	0.10554391861183529	0.7903532930987465	0.29298604130863154	0.816500099483465	0.11311672683513839	0.457280385078219	0.4296028880866426	83.72591574982829	51.613404357183185	91.72680662763842	0.33719704952581664	0.3835616438356164	0.2792413066385669	0.054972720507539014	0.004960557040665905	0.005506189913911443
103.57198597762856	54.0853590558386	105.08581972064172	0.2707117852975496	0.2637106184364061	0.46557759626604434	2.8473566981488703	0.6960226527527609	0.6864987659496764	0.3688175628983108	0.6822695035460993	0.16170212765957448	0.15602836879432624	0.04543202671586185	0.10222534630502082	0.01485611268725727	0.06980816780206633	0.07157438596956057	0.047819803216018295	26.73990403548038	-22.438299832839604	3.7526211359364625	3.9942519240150287	2.2785840676313986	-3.2890505342203986	3.159560790308851	-2.2798886426524447	0.01764705882352941	0.11529411764705882	0.7282352941176471	0.10823529411764705	0.03058823529411765	72.63013999247723	1.255566342643377	0.19253302346071863	0.7901289647650328	0.29655450569546954	0.7777781359582536	0.14202898550724638	0.49130434782608695	0.36666666666666664	84.37423414023003	55.01009698126336	87.31921241897827	0.4268142681426814	0.2902829028290283	0.2829028290282903	0.055883808030591474	0.004852619800171905	0.0042484233608298914
108.8160245471394	53.60556565973081	105.29241060132082	0.22170252572497662	0.3058933582787652	0.4724041159962582	6.323638998147062	0.6549685462212775	0.7300787186160943	0.3219732457866984	0.6849015317286652	0.1739606126914661	0.14113785557986872	0.049239311358623514	0.12166713224277574	0.015294098110444115	0.06100265740174995	0.07945135518312524	0.03253066723694003	84.14087619947955	-94.74268942653099	4.491588835281847	6.988509665010521	2.033536062706087	-3.93789635913907	6.392786922712569	-2.0935833475574057	0.023076923076923078	0.10192307692307692	0.7471153846153846	0.07692307692307693	0.05096153846153846	85.34526209214685	1.3015068965702166	0.21517655077855025	0.848856629888967	0.29417794867745456	0.872616431764118	0.10340136054421768	0.5659863945578232	0.3306122448979592	87.54043164383734	52.460263294958324	94.73343833057548	0.36416184971098264	0.30539499036608864	0.3304431599229287	0.031796226191169286	0.004193496682947558	0.0037050052759126984
116.82058920769252	54.743975940012625	137.949316381201	0.18384697130712008	0.2763018065887354	0.5398512221041445	2.9560164577767902	0.6449542142822478	0.6623286836609188	0.32983664154476183	0.6625463535228677	0.18541409147095178	0.15203955500618047	0.04638325275968295	0.09877665782058496	0.017426515993834907	0.059422178826080176	0.07961125965965996	0.030200239756358167	29.72730268000649	-25.967510455457287	3.7654749366619424	4.172383192432272	2.3132918307966914	-3.1580523695621556	3.4334464727080665	-1.6746238314104023	0.031049250535331904	0.1006423982869379	0.7366167023554604	0.09635974304068523	0.035331905781584586	73.92802384864846	1.2428392827420975	0.1314187877980978	0.8324339689829763	0.2762507652664367	0.8879858267983687	0.0967741935483871	0.4543010752688172	0.4489247311827957	80.09039794390367	54.31030764203141	88.11181199325907	0.4388646288209607	0.2390829694323144	0.3220524017467249	0.033316662497915366	0.004267689213724705	0.004118663080201562
100.36843309464781	55.75375665877909	94.136713603584	0.30950141110065854	0.28033866415804326	0.4101599247412982	5.304202449885687	0.6534796897236237	0.741012864551987	0.29524513027837607	0.7042716319824753	0.16210295728368018	0.13362541073384446	0.05518389781866196	0.12453826176341949	0.017837844834345994	0.06263830498016068	0.07645999618225048	0.03517997639730085	94.58949957917996	-80.90862925986218	5.151035747644247	9.023874385782207	2.4660280113506787	-4.659086334495806	7.967616731352043	-1.855007187609989	0.04827586206896552	0.06995073891625615	0.7487684729064039	0.09359605911330049	0.03940886699507389	84.81014002241037	1.2216906483013004	0.16335802144286568	0.762939873641215	0.2855551911812504	0.7368299346025199	0.12374581939799331	0.5139353400222966	0.36231884057971014	76.43422664920298	47.88469133663675	81.98018774930182	0.4071630537229029	0.354382657869934	0.23845428840716307	0.024186773244895647	0.004217286086147155	0.003424945488642071
102.88040713482616	51.20728114161636	112.54549464030146	0.23932926829268292	0.31097560975609756	0.4496951219512195	5.485080511770409	0.7664053632015891	0.6704005841386712	0.5455333717834763	0.552158273381295	0.25539568345323743	0.19244604316546762	0.06167469936835173	0.11054601939721934	0.028625400717365832	0.08977519061940574	0.1489513484084538	0.04994620421526902	82.42683686613512	-50.45011011014584	5.663845654583188	8.143327212424353	3.4820797120650715	-4.123414548250035	5.513656672276234	-2.840354074871351	0.0220125786163522	0.1289308176100629	0.6965408805031447	0.09119496855345911	0.06132075471698113	64.97194976536629	1.1332715285398935	0.05228142709114019	0.6822038253778068	0.2787953944130073	0.6943175737710567	0.20030816640986132	0.3929121725731895	0.4067796610169492	80.6824244030348	48.801283920754635	71.52453085083724	0.4102167182662539	0.326625386996904	0.2631578947368421	0.041833001326703784	0.005781799703232311	0.005876255658067339
111.83758753769902	53.57158681369108	121.83352445936666	0.20833333333333334	0.2755681818181818	0.5160984848484849	4.955661306743068	0.7500349902924242	0.6893261475401246	0.5354255700870268	0.5530973451327433	0.2743362831858407	0.17256637168141592	0.08153281704764716	0.13823564136496716	0.03632568221383892	0.12479423003314304	0.28818687515743524	0.05009616143240793	67.79698464355862	-72.22601852969525	5.419175733388519	9.035899211935979	2.520562659877302	-3.8534602967658693	5.881405715175486	-2.331205867932211	0.02848722986247544	0.09430255402750491	0.7730844793713163	0.06581532416502947	0.03831041257367387	102.40763254026804	1.141317371563484	0.017331124319711563	0.7576660115577283	0.2597114267126382	0.8207774374199555	0.12825458052073288	0.36065573770491804	0.5110896817743491	72.12707229921476	54.50003698661538	68.35983524606449	0.46513849092645654	0.2617000955109838	0.2731614135625597	0.06732755750805164	0.006931558892070918	0.007314429952501189
112.777778034076	53.06004153724035	124.5471717449656	0.20833333333333334	0.27232142857142855	0.5193452380952381	5.128144577272663	0.736427500911713	0.6459079088374601	0.5436363107791653	0.5449826989619377	0.25259515570934254	0.20242214532871972	0.05915248879750214	0.11117253484673097	0.029310154774712657	0.08877193713452776	0.11460493901343194	0.05370447456303711	80.39368234256025	-44.76248731921286	4.913398247024998	6.721923378113148	2.9853777933626238	-3.819641408029866	4.4165312499215625	-2.8424079143192995	0.015151515151515152	0.14242424242424243	0.6909090909090909	0.10606060606060606	0.045454545454545456	63.97951378241222	1.1722994452645252	0.14685507508868856	0.7387153388293966	0.25279368884782355	0.7880798989943638	0.12669683257918551	0.39215686274509803	0.48114630467571645	79.3079093026016	51.48720730208161	79.03740162671355	0.38496932515337423	0.3803680981595092	0.23466257668711657	0.04789572005931219	0.006452687385817718	0.006824719764746996
118.0022026759535	59.11926623532822	142.89336666904484	0.23196881091617932	0.18323586744639375	0.5847953216374269	4.55691036764664	0.7528116690070175	0.665172318008889	0.508000508000762	0.5913853317811408	0.2339930151338766	0.17462165308498254	0.05991502272829394	0.10915685053847385	0.02610222125990997	0.09597062007139426	0.274488330824405	0.0440247007807377	56.98737387219144	-63.05053890167671	4.738424866321338	6.976027798992227	2.4918771049468296	-3.7479138265061174	4.8000005067226725	-2.4313628721837484	0.02	0.114	0.743	0.091	0.032	99.86027056032307	1.2835500006186202	0.01617866323336438	0.8252918510742364	0.3085277707308116	0.9491664438881924	0.17274939172749393	0.3564476885644769	0.4708029197080292	85.33830987716124	51.22527396844203	88.44515144747704	0.3259109311740891	0.402834008097166	0.27125506072874495	0.05539855593785816	0.00578932154094003	0.005739107379520783
87.08047740155736	60.816994934577274	82.9903104576959	0.4383386581469649	0.15910543130990415	0.402555910543131	17.72161266802645	0.7567233408317824	1.0348486333558642	0.504694661412892	0.542016806722689	0.3326330532212885	0.1253501400560224	0.0628118172321138	0.12793436982063783	0.03218031286269653	0.0835120321217493	0.12664967329995167	0.04940249381661207	2834.95500860773	-3422.9716992362482	22.254073885138215	137.12676453430285	4.980282113126596	-39.90141499758827	203.45925979110558	-5.000342417786734	0.07647058823529412	0.12205882352941176	0.575	0.14191176470588235	0.08455882352941177	100.95986187514595	1.2489762386759071	0.018312172102495305	0.6714357682053076	0.2245866101614418	0.6707297123637912	0.10428662827895073	0.4996801023672425	0.3960332693538068	58.4669063076291	41.765856060176425	50.63068275763527	0.556921086675291	0.3648124191461837	0.07826649417852523	0.09074690077352504	0.011568716508995117	0.010704748816006648
97.10696758118226	54.490644735511474	104.91531033304408	0.2948038176033934	0.2799575821845175	0.4252386002120891	2.7951664091682926	0.48289699887585924	0.37361717183176474	0.41177982520055956	0.563034188034188	0.34615384615384615	0.09081196581196581	0.035168096073212154	0.08127676638874064	0.019909501360184455	0.045502664784878334	0.04030611030427698	0.034203361416378225	178.8970986379029	-22.839403997849963	2.56190971637775	9.078242950015364	1.601058654393979	-1.7085221944257398	1.8984311467023791	-1.214911826967418	0.0031982942430703624	0.017057569296375266	0.9530916844349681	0.024520255863539446	0.0021321961620469083	47.80076367719115	0.9751313609673972	0.10059695716679497	0.6422049193343107	0.19995762923568772	0.625160116470806	0.12089077412513255	0.5524920466595971	0.3266171792152704	80.08520549248865	53.95499619121892	78.6900675259798	0.43561030235162373	0.3370660694288914	0.22732362821948487	0.0310322412983658	0.004022170349768629	0.004027596254850199
102.09335358639785	59.62480307172497	113.87793539931893	0.31078365706630945	0.21500334896182183	0.4742129939718687	14.580296087995107	0.6907260942911193	1.197891336339574	0.42464280255492654	0.5994318181818182	0.2741477272727273	0.12642045454545456	0.0635389099390871	0.17785471220074803	0.023829385249144946	0.07187244982046788	0.10370284528042013	0.043674130269477626	226.8107750564334	-232.29266296527302	8.100076777063297	24.86941455358373	2.0028408172767618	-6.371814901203434	20.655142944782856	-1.748539809347304	0.023537803138373753	0.05206847360912981	0.8459343794579173	0.06134094151212553	0.017118402282453638	108.53817006163034	1.2535503683614357	0.10501967718929549	0.7532805892036624	0.24494697944651772	0.7622039093857522	0.08363903154805576	0.5084372707263389	0.40792369772560527	65.05246624605697	52.43625997318123	53.26717333551065	0.5282505105513955	0.3008849557522124	0.1708645336963921	0.08835157044444654	0.007207675909932685	0.008863436552107869
99.47678528833659	58.06886097316109	107.24145939894	0.30561478322672353	0.27292110874200426	0.4214641080312722	5.213296455944648	0.3876615500978139	0.3977878658662442	0.2544638022520857	0.7002881844380403	0.23919308357348704	0.06051873198847262	0.026915683257111203	0.07085766545158832	0.01277661329360336	0.040205254966077554	0.062487107223765936	0.024336089138131286	73.0707698914273	-53.25398077431471	2.0857725587843636	4.637532667654424	1.1722485552234554	-1.7660242466266804	3.166512464592166	-1.1662473488960114	0.0014336917562724014	0.02007168458781362	0.9584229390681004	0.016487455197132617	0.0035842293906810036	57.58194471040552	0.9901941670177736	0.09297762800497424	0.6691353154010176	0.22129306462152182	0.6571008974378818	0.13361762615493958	0.49111584932480457	0.3752665245202559	76.87916758050262	51.8489198912359	72.328949638008	0.450476889214967	0.33162142333088773	0.21790168745414526	0.05868560300448484	0.003880129047614835	0.00529655132509717
78.99070406403261	45.138060480666844	74.3268230158379	0.3984819734345351	0.4089184060721063	0.19259962049335863	2.875119811934904	0.46262548473858073	0.3769975898957477	0.3860873936640589	0.5973154362416108	0.31543624161073824	0.087248322147651	0.04121599305012913	0.07619169122953369	0.02384271956071901	0.053827844528653766	0.06674725028283697	0.030586996278432237	38.65841922342091	-40.555865911801796	2.224873263771498	3.50456933057277	1.2744483573273555	-1.8956455657830964	2.4301233115145817	-1.4055920354247269	0.0028653295128939827	0.021012416427889206	0.9369627507163324	0.034383954154727794	0.004775549188156638	62.58708982061898	0.9485329948912801	0.08833285797261858	0.6035454387447555	0.17544183657280998	0.599647360264123	0.12239089184060721	0.7172675521821632	0.1603415559772296	49.239863316940884	46.42095806102509	29.88346778479893	0.6935638808837656	0.19980787704130643	0.10662824207492795	0.06401562309311687	0.004451557953574561	0.004774811551496405
120.07529989690305	52.57144319907964	138.89250143360363	0.1800976800976801	0.24847374847374848	0.5714285714285714	13.299436078270386	0.5873835170902488	0.8503551490355625	0.32236643488923483	0.6578073089700996	0.20996677740863787	0.13222591362126246	0.0374499447043344	0.08977797044541105	0.016473325550411234	0.0586082469678077	0.08729769878324312	0.032010027455156985	3019.683373840586	-3406.024013935731	28.85157971214926	208.95475784044388	2.047640006342202	-19.235761737531856	152.87798771105042	-1.8750389189659211	0.006455777921239509	0.09231762427372499	0.7979341510652034	0.08263395739186571	0.02065848934796643	96.5078779840465	1.2601907246283814	0.08914261261792272	0.837633589431645	0.2783921280845457	0.8983986675084006	0.08177044261065267	0.44711177794448614	0.4711177794448612	70.38211983532989	58.001402179972985	57.996651770491525	0.5304955527318933	0.21346886912325286	0.2560355781448539	0.18899999999999997	0.006975932055430763	0.009889785081486257
98.8183578889866	49.91667083654636	99.2350725023936	0.23328025477707007	0.4012738853503185	0.36544585987261147	4.59276326701124	0.6160776578546332	0.5276595815319187	0.4666282626286914	0.5620188195038495	0.3105218135158255	0.12745936698032506	0.055625645096553496	0.11034732458827903	0.02730926977012803	0.07050900462984953	0.12017768760579582	0.040285329225737215	65.76921300571651	-69.53357787672319	4.210007621381623	6.519731417836935	2.247617656117888	-3.6508092349521566	6.02875886246518	-2.0310088470796153	0.018945634266886325	0.06260296540362438	0.8228995057660626	0.07166392092257001	0.023887973640856673	99.18342621110756	1.282082324895508	0.1052744006125996	0.7221200981134399	0.2608286134258133	0.7097931562313857	0.15107296137339055	0.5218884120171674	0.32703862660944205	72.54455696908614	53.42561215124843	66.26027143383817	0.4782258064516129	0.25564516129032255	0.2661290322580645	0.037483329627982634	0.00550135152598741	0.00513910096855647
93.93699023332873	51.693834086179145	96.20359688614059	0.30192502532928067	0.3505572441742654	0.3475177304964539	4.342016998471606	0.682140510456946	0.6074036425152273	0.5365392382588325	0.5127919911012235	0.3381535038932147	0.14905450500556172	0.05601227466814324	0.10373498528048555	0.028377120879979994	0.08407350428717553	0.14180653535610796	0.04991994339166536	57.088626183326724	-66.9987383235039	4.814340366397194	8.002393079726657	2.392880585406007	-4.01297583766586	6.942188546435436	-2.1072259955832138	0.019067796610169493	0.06673728813559322	0.8135593220338984	0.07415254237288135	0.026483050847457626	86.39139813576188	1.260646800310583	0.12829342731762086	0.7036710764513018	0.24896613188080477	0.698471757248573	0.10378378378378378	0.5610810810810811	0.33513513513513515	59.90673961239459	48.8462019898534	48.715289105428774	0.5591836734693878	0.286734693877551	0.1540816326530612	0.07993747556684537	0.005578916348590465	0.006149774679721541
79.91997602222862	52.548658679842774	73.1173189002275	0.3842364532019704	0.35591133004926107	0.25985221674876846	1.9995446932311685	0.5932702796127537	0.39588708580307425	0.5667800340113373	0.4578616352201258	0.3949685534591195	0.1471698113207547	0.04684836569196782	0.0875567787029763	0.030672196437216317	0.05688816891662257	0.05797031179202721	0.04252208119345575	10.91753362135785	-8.460595936827056	2.3177400407162514	1.983808000192888	1.8526030433664709	-2.0326793713379203	1.691009256672692	-1.5742902498392437	0.0	0.039603960396039604	0.9121287128712872	0.04579207920792079	0.0024752475247524753	60.68515155908978	1.1686845976295708	0.13129161589931898	0.6035682679823702	0.2669444677340393	0.572084131403831	0.23558897243107768	0.5087719298245614	0.2556390977443609	70.08870960884944	45.354151055722475	59.732711852428594	0.5030826140567201	0.32922318125770655	0.16769420468557336	0.03095157508108432	0.005033879518798368	0.004007755786384275
98.56488799092334	57.544487621961714	99.9984162219138	0.3142620232172471	0.2570480928689884	0.4286898839137645	39.14833121264167	0.6930674706333687	1.2700253046961456	0.5911188438912313	0.45771578029642546	0.37750653879686136	0.16477768090671316	0.050249689642090464	0.10487600032090383	0.028766830828252682	0.05439521646474839	0.07602483885815074	0.034688989062176843	5534.538061064947	-4492.97921705609	25.693473705966586	252.39323955104248	2.5176684207637514	-37.41666676802049	236.85222436411385	-2.326261953229851	0.010628875110717449	0.07263064658990256	0.8361381753764393	0.06023029229406555	0.02037201062887511	83.20912470752732	1.131130919001285	0.012436611976400084	0.7316862700959975	0.25464055639602373	0.7226707976705469	0.11457455770850884	0.4633529907329402	0.42207245155855094	69.93044853043155	48.67954622125714	64.36527876300053	0.4830508474576271	0.34576271186440677	0.1711864406779661	0.036235341863986865	0.004569293394379095	0.004672539169758138
99.94666008485774	53.77862400789762	98.76657454025295	0.2507002801120448	0.3585434173669468	0.3907563025210084	4.101201515101753	0.7189415028320302	0.5178090679639161	0.6605921284661845	0.4292168674698795	0.3629518072289157	0.20783132530120482	0.047889270993231384	0.09037488426610736	0.028632816416702445	0.06790443159400536	0.09499594569724372	0.048470215089591435	57.386051832043975	-46.399601568597745	3.891474157814714	5.83252934271994	2.6220376263591083	-3.5138949370140637	4.535221321127517	-2.386378568048414	0.01870503597122302	0.06762589928057554	0.8244604316546763	0.0776978417266187	0.011510791366906475	64.64950035170703	1.1006484805391736	0.08658747976008715	0.6805711936143845	0.2663425226328676	0.6766155452762497	0.1640953716690042	0.45722300140252453	0.37868162692847124	87.0910260324207	52.125138912896105	88.24137203205112	0.3929098966026588	0.3072378138847858	0.2998522895125554	0.06037383539249432	0.007244467872142507	0.006439989791552073
115.87090102878044	56.87699751509572	133.96035461652252	0.22135161606268364	0.23800195886385897	0.5406464250734574	5.601420401102343	0.7117594482175915	0.6805600763337788	0.5346960513663912	0.5395604395604395	0.30439560439560437	0.15604395604395604	0.0654115305268062	0.13612869290430338	0.02642586058711937	0.08698503830762787	0.23644187812776535	0.04709661320702211	86.0538736956496	-55.757876492939616	4.666035910346105	10.078551640791257	1.963105793918176	-3.6569257016031615	6.552241728735237	-2.0070456193066453	0.013292433537832311	0.06850715746421268	0.8486707566462167	0.06134969325153374	0.0081799591002045	68.22078991218333	0.9767951233056308	0.03161063723030608	0.6341922535020709	0.22069956856061906	0.6840977232758303	0.1831537708129285	0.48677766895200786	0.33006856023506365	80.65254384623684	52.169101873308186	91.43209618416464	0.37636544190665344	0.34756703078450846	0.27606752730883816	0.06090976933136424	0.006723158899514666	0.006472719008592497
117.47472095973214	57.10366214211415	143.230590502518	0.22796709753231492	0.21034077555816685	0.5616921269095182	7.413564426104356	0.80953422751136	0.7700367458723776	0.5967990820902922	0.5382475660639777	0.28929068150208626	0.17246175243393602	0.061050116865560555	0.1298719461746887	0.029098379675062035	0.11764831072772554	0.36912305148496943	0.055792272927622066	461.53454402821467	-87.92446251489227	6.836920756455014	25.9030869979224	2.7516502782240226	-4.390280195146856	8.037533108793424	-2.2635805441047845	0.01485148514851485	0.10024752475247525	0.7846534653465347	0.07425742574257425	0.02599009900990099	64.1699579899255	1.1032457332498393	0.06686171293882431	0.6599004108678764	0.26472845731955624	0.7493107756486627	0.22823529411764706	0.3341176470588235	0.4376470588235294	96.62175135788269	50.2582234039106	110.32313682966293	0.27050183598531213	0.3427172582619339	0.386780905752754	0.043874821936960615	0.008321771296182986	0.006524295820092882
83.26499064685706	48.742434300568796	79.95744788646694	0.35452103849597133	0.40196956132497763	0.24350940017905104	11.548978580376707	0.8172801156139328	0.9298952665085813	0.5408639426691715	0.5487551867219918	0.3132780082987552	0.13796680497925312	0.08548493003053162	0.1703643398222201	0.031372394759374325	0.13655851037855704	0.22544575442069714	0.06673633675022181	696.4404378316043	-184.39791088252548	9.719355905633298	32.85273332249595	3.730538386601684	-7.5668982984508295	13.914250664767874	-3.0797016727925035	0.04137235116044399	0.09989909182643794	0.6962663975782039	0.0958627648839556	0.06659939455095863	115.8084834464584	1.3051212463443784	0.09179043466352274	0.6095194990725927	0.23202931303796012	0.5961391969751534	0.1963470319634703	0.5643835616438356	0.23926940639269406	77.47664536961541	46.86714659705112	75.51023740611555	0.38073807380738073	0.3933393339333933	0.22592259225922592	0.11183469944520798	0.010997529225532647	0.012777771325138451
105.26905793196953	51.052132901905594	111.12323724239278	0.2554517133956386	0.284527518172378	0.46002076843198336	3.6531813000208553	0.6275130309679801	0.5224735473372809	0.5052009670742714	0.5235487404162102	0.2836801752464403	0.1927710843373494	0.03885888025783623	0.07869672312477347	0.019962704475781502	0.07620120430423058	0.2044711524893624	0.04647245346206007	55.40263564169133	-42.53367737748355	3.1943075878153167	5.350184289153313	1.8008901134886126	-2.490380296198553	3.62473156363868	-1.7031872334616338	0.004223864836325237	0.03907074973600845	0.8954593453009504	0.0559662090813094	0.005279831045406547	77.41209735758876	1.1840976561762615	0.22600715243771313	0.7880587804979297	0.2781872180172987	0.7953282959319026	0.12923462986198245	0.4780426599749059	0.39272271016311167	108.87218640372062	43.53474163825245	121.04170992548859	0.1514161220043573	0.3638344226579521	0.48474945533769065	0.08210359310042405	0.00529494652308181	0.007259994492336246
108.33458825400386	53.0925595433662	109.19010934892168	0.2110599078341014	0.3225806451612903	0.4663594470046083	11.75775905345843	0.7596172903974431	1.0000654297065985	0.4997607257443442	0.5765957446808511	0.2404255319148936	0.1829787234042553	0.04644466426168107	0.10592467980473107	0.01849397702081447	0.07145655967899045	0.15954532765829169	0.03681747993157915	1401.6537482917806	-2083.688708268456	35.14517935775454	153.72106441950658	3.37307630514784	-37.75528598236452	204.91934576202416	-2.3883188435867946	0.03632694248234107	0.08980827447023208	0.7305751765893037	0.11200807265388496	0.03128153380423814	82.01364215213421	1.2629838107751863	0.12148366715963627	0.7820936224011935	0.29480587767302835	0.8376040149446068	0.1272923408845739	0.42826321467098166	0.4444444444444444	78.70684638879393	52.02370698265414	85.23635830927383	0.37880184331797234	0.3622119815668203	0.2589861751152074	0.07624959016283299	0.006085875980474376	0.008363229719834933
102.37084143585834	58.320778766632706	105.99741929390207	0.2921658986175115	0.26175115207373273	0.44608294930875575	2.3433768780347317	0.4160295532879853	0.29689216159147214	0.39283680615352606	0.6446511627906977	0.3404651162790698	0.014883720930232559	0.02701131081360344	0.06768097800999283	0.01718494726019426	0.04738098916282204	0.055001382133876266	0.03652177938994937	35.18196951535703	-24.50816134042686	1.689966726725211	3.080620079253812	1.1084759421497967	-1.4643944731195266	1.9665341322737693	-0.9614390047928747	0.0009285051067780873	0.012070566388115135	0.9777158774373259	0.007428040854224698	0.0018570102135561746	59.103161590903376	1.1352647529871567	0.16403746027072597	0.7310151970163697	0.2495975120639748	0.7458028898324516	0.10516431924882629	0.4460093896713615	0.4488262910798122	87.47928322554135	44.564666788651245	92.2906100426385	0.301707779886148	0.4810246679316888	0.21726755218216318	0.045803929962395136	0.004034616551317475	0.0038331433937057856
118.71249996747078	58.23718951583752	143.9551539462209	0.22446808510638297	0.20212765957446807	0.573404255319149	5.471356688852347	0.6388787201570391	0.5499360035197706	0.5345224838248488	0.5005599104143337	0.3135498320268757	0.1858902575587906	0.05090557381605631	0.09238248064923493	0.027724214426263008	0.08011554573878364	0.11849924793859916	0.05014216769224402	79.2324213196057	-44.21024330845436	3.9017835190899723	8.069000537167222	1.8501614654148313	-3.002620513372504	4.842527241473853	-1.6528389861157138	0.0121012101210121	0.0462046204620462	0.8855885588558856	0.045104510451045104	0.011001100110011002	78.59512160364883	1.4644883381645213	0.08569144505848136	0.8117104626665306	0.28809843811520697	0.8946043791097247	0.1167076167076167	0.3882063882063882	0.4950859950859951	83.6032354146134	56.525137985577466	86.66418036630084	0.438496583143508	0.2824601366742597	0.27904328018223234	0.09868130522039116	0.008429147005659327	0.008595727259036083
107.92826290356038	56.368385026575424	112.99554361201562	0.23832528180354268	0.29066022544283415	0.47101449275362317	5.163129712560017	0.5757425893488908	0.5458338158228649	0.4548110724410922	0.5704584040747029	0.32512733446519526	0.10441426146010187	0.04225618287548645	0.08828105948588422	0.022741787858641324	0.09561431280171473	0.35128962621767235	0.04671049390339755	79.22831121106994	-52.934155456300964	3.5579389779433135	7.672598685564782	1.6212659259842828	-2.502799047652494	4.630647040516819	-1.385509383307915	0.009917355371900827	0.032231404958677684	0.9074380165289256	0.04214876033057851	0.008264462809917356	93.5441327829294	1.2798300905557198	0.11498244424680228	0.7772618522976069	0.27881306042991616	0.8244821152470547	0.1111111111111111	0.4151111111111111	0.4737777777777778	99.57224434847475	49.688684874936314	111.78262398756466	0.25760135135135137	0.35050675675675674	0.3918918918918919	0.05746303159423456	0.006692020098233816	0.007731279781437934
106.89518421509018	57.44367499094878	116.2988474732856	0.25962596259625964	0.25962596259625964	0.4807480748074808	4.822041182471658	0.6948155090625651	0.6314351375389403	0.5611958580845615	0.49406175771971494	0.332541567695962	0.17339667458432304	0.06752889368753746	0.1693018533641403	0.0318628520104917	0.09096789577305356	0.3147046266882009	0.050830015833666614	74.5874794925053	-56.97048188720708	4.713310296067933	9.615862850362529	2.114303814112472	-3.633769488878242	6.632585830508053	-2.0808939275833622	0.006888633754305396	0.07347876004592423	0.8541905855338691	0.05510907003444317	0.010332950631458095	82.61581294516255	1.354361566820311	0.153650731593602	0.8103317770063102	0.3094997921279348	0.8830673839333223	0.15855354659248957	0.40333796940194716	0.4381084840055633	85.1423993630063	46.266606347785626	93.84245312791487	0.3256325632563256	0.40704070407040704	0.26732673267326734	0.0434856298103178	0.00469056389002678	0.0045246767033042465
92.69116971074799	60.00045416968589	91.66115289001979	0.36235595390524966	0.2535211267605634	0.38412291933418696	3.1847852585154217	0.5905808833904574	0.4771785137354711	0.5218926801197283	0.512751677852349	0.32348993288590605	0.16375838926174496	0.0467582599446453	0.09684083930574375	0.028960693232014327	0.0653107606534151	0.09800436089531213	0.047094196215924616	31.845423701850983	-44.55884010701129	3.2487297385616634	3.95883527020085	2.444488452199918	-2.462958818568841	3.5545234171203637	-1.6501956725656015	0.006501950585175552	0.044213263979193757	0.8647594278283485	0.07932379713914174	0.005201560468140442	57.49725023457098	1.099851017844259	0.0701230149419049	0.657635706257547	0.2742417060544786	0.6621568231984352	0.20998719590268886	0.4007682458386684	0.3892445582586428	69.3880285393529	45.60367769813635	68.24193073194255	0.42838709677419357	0.40516129032258064	0.1664516129032258	0.030495901363953814	0.004303480034247687	0.0038258707356248465
106.79406176163133	58.681046254646205	115.0958827317366	0.2733208955223881	0.23973880597014927	0.4869402985074627	6.008708560414279	0.7272925582351137	0.7136407273187841	0.5136026880029244	0.5554382259767687	0.2808870116156283	0.16367476240760295	0.060494122983846293	0.12318375145766006	0.026590914481454158	0.1382307160817912	0.5291262147085241	0.05287938749415121	89.51228231349145	-58.440609254568145	5.487376693811437	11.005356120681991	1.922989227319368	-3.7570026079005743	6.892393878432576	-1.9401972665802245	0.024390243902439025	0.0575609756097561	0.8312195121951219	0.06146341463414634	0.025365853658536587	97.09397409978574	1.3237925731433997	0.11012533742555955	0.7582995022644116	0.31442292930326177	0.8180652043857805	0.20430107526881722	0.3548387096774194	0.44086021505376344	79.04778591073931	53.70065222821413	74.46779611202629	0.4548162859980139	0.32770605759682225	0.21747765640516387	0.06445153217728808	0.008423514482475938	0.008167439138725955
105.9283851050285	58.81295826717726	105.59634562415646	0.2761116856256463	0.27094105480868663	0.452947259565667	3.5261030480567483	0.6386774118380485	0.5893845431993072	0.42874457471547833	0.6123399301513388	0.2351571594877765	0.15250291036088476	0.043956305325094494	0.09086954470834124	0.02289400555512536	0.0780011619709384	0.1207740242357151	0.04838128856371532	56.104580652220974	-33.60182945925521	4.14846392414192	6.286450821074045	2.2296282387055486	-2.7944112490935753	3.476360881431444	-1.873741304750472	0.009533898305084746	0.07838983050847458	0.8199152542372882	0.07203389830508475	0.020127118644067795	76.90308632745727	1.196405708579469	0.09965032411282794	0.7418375137996497	0.30314390535592767	0.7543021970008038	0.16767922235722965	0.44471445929526127	0.38760631834750914	88.8354380965512	47.76871350770695	98.0357107105348	0.2994764397905759	0.4324607329842932	0.2680628272251309	0.05811196090307055	0.005444754982965511	0.005215022670953176
110.6133993333377	52.80402787279686	121.64417481893666	0.22899159663865545	0.2647058823529412	0.5063025210084033	2.593623593725768	0.6188942130674862	0.5687935108647323	0.4553417488223582	0.580046403712297	0.26218097447795824	0.15777262180974477	0.04159947789521778	0.08045789692978096	0.022920861136977267	0.05905713185278958	0.06379428904298641	0.03818738233914756	25.701339719156362	-37.28194774361646	3.029005150414339	3.3393447133512284	1.9174873510964356	-2.5068722380411166	2.9435750935674982	-1.5967641272788562	0.009503695881731784	0.0675818373812038	0.8342133051742344	0.07286166842661035	0.01583949313621964	73.12456169538828	1.13541253055563	0.12660126498728272	0.7610299595330943	0.25871058423859816	0.8016074630144545	0.1005464480874317	0.41857923497267757	0.4808743169398907	72.3262307637932	53.91614251908417	63.47789915019656	0.49834619625137816	0.3164277839029768	0.185226019845645	0.0500999001995014	0.004099009414337149	0.0045595953019790325
102.72786758894219	52.00155807762819	101.701979587609	0.22784810126582278	0.34458509142053445	0.42756680731364277	3.335416016031584	0.6658837112597362	0.499216558774189	0.6161728451068251	0.47754491017964074	0.2844311377245509	0.23802395209580837	0.04205650553670564	0.08256038349082641	0.02565923442652481	0.06131756832635413	0.059568940371411576	0.046960101805556716	814.924309521895	-74.657750373434	5.384811986999569	44.76150073036985	2.334846576246998	-2.7582079963816177	4.250080236988936	-2.045449016866681	0.002828854314002829	0.06930693069306931	0.8401697312588402	0.08486562942008487	0.002828854314002829	52.640084919324025	1.1157321194241858	0.11097708768779599	0.7256874311468026	0.25868171000850065	0.7365545648181663	0.11473087818696884	0.43626062322946174	0.4490084985835694	99.23907491249852	40.38441990906715	105.98480152023457	0.18641618497109827	0.523121387283237	0.2904624277456647	0.035369478367654784	0.004907919316302584	0.005290669977798605
93.32707129318248	55.0877111718009	87.41661080188011	0.2983490566037736	0.3490566037735849	0.35259433962264153	6.2523968697033405	0.6321605383082558	0.5592816330098266	0.5173875784627562	0.5187032418952618	0.2942643391521197	0.18703241895261846	0.04152913744584188	0.09166491497935932	0.02345052149877928	0.06525820462456679	0.08861709709293462	0.04582626374638567	95.38711898317659	-47.315119053018606	3.4400727724360336	7.412402804637258	2.1204406120901247	-2.729260804726411	4.79657491657949	-1.7818197298562533	0.004819277108433735	0.04216867469879518	0.8903614457831325	0.05903614457831325	0.0036144578313253013	60.07329520283956	1.0790424088089043	0.14617355669181237	0.7082028898937207	0.24029133609910294	0.7098353555769181	0.10849056603773585	0.4846698113207547	0.4068396226415094	80.14976227925929	41.19874892672304	88.53811934908369	0.30932703659976385	0.5336481700118064	0.15702479338842976	0.02343074902771996	0.003262892523348477	0.0027629860861074582
99.71877144554053	53.74624576705455	103.25950514873828	0.2746566791510612	0.29712858926342073	0.4282147315855181	3.4382844862106077	0.7232018505837751	0.5671981005197729	0.6272383481753918	0.5007112375533428	0.2901849217638691	0.20910384068278806	0.04706159474581189	0.09918168452916186	0.026596572630599457	0.06726855518658235	0.07976048862236539	0.049123272967442136	29.683720789169737	-48.378728868422925	3.236548346256824	3.554826122227413	2.1879257561925853	-3.031472681133394	3.4276821282556345	-2.2054161067589906	0.007566204287515763	0.07440100882723834	0.8184110970996217	0.08953341740226986	0.01008827238335435	64.78871950352769	1.0867603810685205	0.1710848851806311	0.7263741242938196	0.24931115567023085	0.7711259798671247	0.12234706616729088	0.4069912609238452	0.4706616729088639	81.28284779205799	41.6354056415566	87.66269414087618	0.3208020050125313	0.5275689223057645	0.15162907268170425	0.05738466694161429	0.004355154988214744	0.005125471988755042
88.09726329707699	55.575632386511835	91.97692941877679	0.3597710547833197	0.24856909239574815	0.39165985282093213	2.4921752546721105	0.47872647329627016	0.3910002187800183	0.3911081054693115	0.5998336106489185	0.28868552412645593	0.11148086522462562	0.023413344625153695	0.060059054891386	0.013216714473873143	0.042955666749233026	0.039360290269226744	0.03023407631470553	107.09384828501692	-29.45192713632648	2.192286308214284	4.8673166643959025	1.4368086386104708	-1.8740079528020646	2.0700591642737685	-1.2563293058355542	0.0	0.03940886699507389	0.9285714285714286	0.027914614121510674	0.004105090311986864	63.84806022484949	1.1788338867466002	0.1237668542265395	0.721393489203921	0.28361168220993965	0.7052097191449386	0.1310763888888889	0.4652777777777778	0.4036458333333333	71.0148906566522	48.02366695154014	67.98493415340897	0.469721767594108	0.3436988543371522	0.18657937806873978	0.018248287590894655	0.0026933850498547934	0.0018387531965971108
84.14545833625678	49.88289381302671	83.0247759553757	0.35601577909270216	0.3530571992110454	0.29092702169625245	2.875864587865705	0.5279158922199588	0.4563814489398801	0.3929974096234904	0.5885947046843177	0.2606924643584521	0.15071283095723015	0.029117362842956945	0.0675960796538652	0.015425988857293491	0.054944482418514864	0.05452899500586728	0.04029788325860272	77.41961822788096	-28.287099263466448	2.9094555515840983	4.973504808375366	1.9152248841354644	-2.127095560110655	2.5045083159043977	-1.4461618725004721	0.003988035892323031	0.040877367896311065	0.8973080757726819	0.05284147557328016	0.004985044865403789	58.08035377831722	1.1100574829499725	0.16089595653102726	0.6491379965903683	0.21910014008454345	0.6081196384086738	0.10286844708209693	0.6350148367952523	0.26211671612265086	76.9499111236473	46.021532085429456	77.62621108186278	0.4059701492537313	0.41492537313432837	0.1791044776119403	0.02844292530665578	0.003939364266907818	0.0033826556404212486
92.3809851811901	58.10881842718659	92.17674808779428	0.358087487283825	0.23092573753814852	0.41098677517802645	3.858742891074826	0.6800704995287546	0.5891145374397841	0.5036736455009387	0.5545454545454546	0.25	0.19545454545454546	0.03904448147277183	0.07772135493224779	0.02138096108354216	0.07359615447929907	0.08315531278633097	0.050764651019305246	152.80370399407462	-53.34324070033343	4.282435952410924	8.990768078572192	2.3097644936310355	-3.5343713773353174	5.468877316909187	-2.0640110063705697	0.014659685863874346	0.07539267015706806	0.8041884816753927	0.08795811518324607	0.01780104712041885	72.91722538745913	1.2256589610666722	0.1186897209246777	0.7417376426203481	0.281870665398722	0.721127511812821	0.1277056277056277	0.4512987012987013	0.420995670995671	69.84103208315277	48.37017419734982	63.43494882292201	0.49585921325051757	0.35507246376811596	0.14906832298136646	0.03203123475609393	0.004178961992981588	0.003648079617319954
77.05966954924952	53.73223105897153	71.74248302503067	0.4441391941391941	0.26373626373626374	0.29212454212454214	10.933938924658545	0.6056838432936078	0.6929801572975828	0.4006368499475556	0.6086956521739131	0.2440711462450593	0.14723320158102768	0.04357580794487591	0.10586282191669612	0.021791578770067217	0.06658909127472165	0.08822387499727546	0.043373684949003406	159.79385425686712	-159.05661094935292	4.518765154268452	10.94741486985643	2.2197833856134968	-3.8419439615381923	9.934309618849987	-1.9629802166537351	0.021657250470809793	0.05367231638418079	0.8210922787193974	0.08380414312617702	0.01977401129943503	72.30383692293492	1.1362860670158443	0.09900418182802748	0.6601622212627747	0.24057254196890626	0.5993997803162158	0.11439114391143912	0.544280442804428	0.3413284132841328	59.0883911180936	43.243592601507316	50.42977358808943	0.5540293040293041	0.33791208791208793	0.10805860805860806	0.03823610858861032	0.004994704600388065	0.004811563119028878
98.93555081593361	52.74479299778627	92.51880756447373	0.2708333333333333	0.3194444444444444	0.4097222222222222	2.3600803351465545	0.5653471557602342	0.4399207353864052	0.4947697306509021	0.5135520684736091	0.30385164051355207	0.1825962910128388	0.041803564844557856	0.0951886557282128	0.020981218466665216	0.059169855676796786	0.07461065821355456	0.04434855371460487	29.14938512463266	-20.211260680137556	2.894557184165844	3.246466217329771	1.9906746220268583	-2.301858209184913	2.112737408226146	-1.8256043761231322	0.002805049088359046	0.056100981767180924	0.8639551192145862	0.06872370266479663	0.008415147265077139	52.58267272373007	1.1411519343672258	0.1710559017561863	0.6861671704229729	0.25775736572486607	0.6771436218115394	0.1327683615819209	0.4548022598870056	0.4124293785310734	89.60366547665011	46.728992529890114	94.4735270521603	0.30185979971387694	0.4291845493562232	0.26895565092989987	0.05024937810560445	0.004837587771274516	0.004933086850112385
101.53009923968101	55.45219850305726	96.23620949958797	0.23929471032745592	0.3425692695214106	0.4181360201511335	7.762975442517116	0.7016782443609331	0.6613226880789675	0.5314498108820066	0.5310734463276836	0.2867231638418079	0.18220338983050846	0.055106245194301726	0.12651781145030946	0.024927353594728446	0.09073618795258141	0.15753691010276166	0.0542765880667693	97.62002628013151	-111.81419178329331	5.550199222413161	8.41819820775534	3.2997286329436593	-4.709401539938442	8.227869581094872	-2.6833148612186553	0.032722513089005235	0.10732984293193717	0.7028795811518325	0.11910994764397906	0.03795811518324607	71.96834581965102	1.2127559615107046	0.03001838787403302	0.6931791532144838	0.2662732251187787	0.6598455005999193	0.13660477453580902	0.4880636604774536	0.3753315649867374	99.39494086834513	48.068939555586255	104.24596559199388	0.24596774193548387	0.41397849462365593	0.3400537634408602	0.08136952746575342	0.004997515474222566	0.0054547839945487
101.90265052608915	55.678585589840075	95.01456714700001	0.28864569083447333	0.2708618331053352	0.44049247606019154	2.0862016328393582	0.6329784393531072	0.5060814434736391	0.5238095238095238	0.5189504373177842	0.2725947521865889	0.20845481049562684	0.042564246049271795	0.05049719652830652	0.02268049301661764	0.06861391807966534	0.0573329024809561	0.05681276849885911	12.494398484423638	-12.377818789975194	3.199207668430989	2.58339923236236	2.6873638542529803	-2.684777169011551	2.025932397922445	-2.364811761205452	0.0014005602240896359	0.07563025210084033	0.8151260504201681	0.09803921568627451	0.00980392156862745	59.71021302158295	1.133776894400051	0.17055346007237443	0.6991023227037141	0.24785519098696282	0.6677738008543901	0.106353591160221	0.47928176795580113	0.4143646408839779	87.4321854243468	46.71459582706809	93.59671707762848	0.3004172461752434	0.4102920723226704	0.28929068150208626	0.022693611435820438	0.0035020702404350602	0.0030627352460286233
96.8247243498791	57.212310828047755	89.56379521379796	0.30857142857142855	0.26285714285714284	0.42857142857142855	2.667800212591046	0.6664525057344917	0.5186969566746439	0.5831041123395232	0.5023328149300156	0.3110419906687403	0.18662519440124417	0.048371952598386524	0.0733788957169788	0.026773921335847845	0.06746682614826982	0.08097415446535046	0.04962330980399478	40.767844131509435	-21.172435572944142	3.6827915340690507	4.056691654394568	2.7292375592008877	-2.9735989602699133	2.7067112322731313	-2.249457652222181	0.005772005772005772	0.09668109668109669	0.784992784992785	0.09523809523809523	0.017316017316017316	60.12435092288461	1.0585026870044414	0.09015040972341354	0.6752273237925948	0.2580940161524661	0.6533692180650837	0.16285714285714287	0.4257142857142857	0.4114285714285714	77.08994915470167	46.62182361556755	73.76649467434007	0.380466472303207	0.42128279883381925	0.19825072886297376	0.05399073994677235	0.005002433619716113	0.0053797062235852846
104.82100913956911	56.53636251982575	109.06072164659462	0.24426450742240216	0.2982456140350877	0.4574898785425101	3.2691045784828043	0.7607642278084349	0.5809062935715267	0.6783300132142749	0.4711388455538221	0.2839313572542902	0.24492979719188768	0.04578708192500636	0.09904817058095154	0.021030258119852742	0.08087602373499837	0.07995859889264742	0.061873895255215985	42.565911805917814	-40.46067108983664	3.645314178831145	4.013303125997381	3.016807725138063	-3.2035967546857727	3.2432770378484554	-2.4607497445860016	0.013605442176870748	0.09795918367346938	0.7687074829931972	0.11156462585034013	0.00816326530612245	70.55482476870148	1.2581455059055844	0.14109194514531062	0.7750853155915935	0.3054674292411544	0.7879473039839552	0.1732418524871355	0.4751286449399657	0.3516295025728988	89.87475992967416	51.31362601163256	96.40744028253314	0.3418803418803419	0.3475783475783476	0.31054131054131057	0.04851803788283282	0.005775559683812976	0.0061145751526352045
110.83666407224243	53.08549494601534	107.74889020825414	0.17537313432835822	0.3681592039800995	0.4564676616915423	4.667287508642959	0.6939337565130416	0.593278329821057	0.6054298186814019	0.5034199726402189	0.2818057455540356	0.21477428180574556	0.043541026589898266	0.0957177336313405	0.01941901864524757	0.0734213085257766	0.09042251045275884	0.05058742382938717	72.01985862456857	-55.98872522709536	3.4134840359377185	6.342238618999544	2.1212190989828397	-3.092457798723755	4.475235517630248	-2.2571843436472623	0.0037974683544303796	0.09240506329113925	0.8240506329113924	0.07341772151898734	0.006329113924050633	69.80845857718147	1.2366364418043652	0.1077623121686646	0.7911264679718958	0.2765312777564591	0.7681686100792993	0.11901306240928883	0.4847605224963715	0.39622641509433965	90.51752426754253	46.747083478651604	95.65128488277747	0.3471698113207547	0.3220125786163522	0.33081761006289306	0.045276925690687087	0.004272273955452567	0.004521406996574824
95.44852010362341	60.45650381751207	97.01539997829812	0.30378486055776893	0.2788844621513944	0.41733067729083667	3.7608665099976175	0.6379117048799614	0.5994123946309643	0.4798798875501897	0.5707964601769911	0.28650442477876104	0.1426991150442478	0.047401444494891434	0.09958259547485876	0.019464320975398183	0.07392030733571522	0.10494731547635301	0.04375617480691482	49.96093623558353	-46.91815862459919	4.0095488333155265	5.63919425688198	2.5126774020529434	-3.9801354996310003	5.886715150013963	-2.64890092196831	0.014300306435137897	0.08375893769152196	0.8018386108273748	0.07967313585291114	0.020429009193054137	89.45134840604508	1.1972099061948058	0.03815261044176707	0.7445389176930602	0.2616176408211043	0.7136413656349578	0.09220636663007684	0.5170142700329309	0.3907793633369923	80.45419721062065	46.403863615376814	76.92436349522545	0.3739754098360656	0.38524590163934425	0.24077868852459017	0.03203123475609393	0.00381306699291985	0.0038912232563765537
103.80835830615614	54.78401447907719	100.68606533108978	0.2440711462450593	0.3339920948616601	0.42193675889328064	2.4925689508626907	0.5683357958395343	0.5024498601714823	0.4045140710962727	0.6029567053854277	0.24604012671594508	0.15100316789862725	0.03512602157581617	0.08677070950498243	0.01822592709080764	0.05799176232742405	0.07003499950340579	0.039395028559363436	38.259153978467495	-37.259468265924404	2.6994284957312527	3.2429734507238255	1.89707670281706	-2.404362503702868	2.8533087799671466	-1.821634556816523	0.003980099502487562	0.04975124378109453	0.8786069651741294	0.061691542288557215	0.005970149253731343	72.13123021601064	1.2163222631130253	0.11369789290676356	0.7412128506984579	0.2600821340566899	0.6999232815952474	0.11563169164882227	0.49464668094218417	0.3897216274089936	91.65438280700882	48.99677505318437	103.27349694409901	0.30306122448979594	0.39387755102040817	0.30306122448979594	0.037336309405188936	0.0044406125934695	0.004885627573261792
91.43418489077197	57.84069859337797	98.50486390340976	0.35037406483790523	0.26683291770573564	0.3827930174563591	3.66143242583405	0.6586681733079636	0.5796826476928935	0.4929260254818105	0.5606060606060606	0.2548209366391185	0.18457300275482094	0.04806914966028606	0.07985227507778958	0.020326605600585697	0.06141047765508002	0.07081501311760177	0.04222368707967105	56.68116342346376	-41.620522410564334	4.180637315136892	6.572511840126498	2.4036932995362292	-3.174954060497156	4.806070411646804	-1.937794127901126	0.012903225806451613	0.0696774193548387	0.8270967741935484	0.08387096774193549	0.0064516129032258064	66.33902508152227	1.4170177662362236	0.09873039844311145	0.7416297510351624	0.280397174130612	0.6993213443801704	0.1446629213483146	0.5182584269662921	0.33707865168539325	71.19666353922838	50.855555539533604	62.41219533291962	0.49746192893401014	0.2918781725888325	0.21065989847715735	0.04167733196834941	0.005676723560852415	0.0051514103045360365
107.46233884917747	55.82448714959592	115.12932122040995	0.26335403726708073	0.26211180124223604	0.4745341614906832	3.232176352053442	0.6602296425923972	0.6480265980538442	0.4196524702658643	0.6239193083573487	0.21181556195965417	0.1642651296829971	0.03767818977697132	0.08991042031339216	0.015013815906473703	0.061621862316726866	0.07306286741420179	0.03612995177496286	37.80732134544756	-46.47994710565252	3.916220302385869	4.9754139537260595	2.3300018991545763	-3.2181273445790337	3.7315407420073052	-2.3530780877735964	0.01893939393939394	0.09090909090909091	0.7638888888888888	0.10606060606060606	0.020202020202020204	66.7638712857206	1.2729949856581662	0.1895111284358262	0.8137289784276235	0.2944908917886909	0.7762456466403224	0.11794871794871795	0.5777777777777777	0.30427350427350425	89.77353481740089	50.40549103317822	92.18164140355148	0.3618421052631579	0.3473684210526316	0.29078947368421054	0.03207802986469088	0.004986519616208601	0.004381018178085435
100.16425429644772	57.45685758637616	110.1145585174425	0.3076923076923077	0.25686813186813184	0.43543956043956045	2.456269070672727	0.6584996743734706	0.5609242585602806	0.4869162428627926	0.5587786259541985	0.24274809160305344	0.1984732824427481	0.04210922703058952	0.08302846924822761	0.02165300256429735	0.06706871694224877	0.07311187384323523	0.04322387364106725	16.677884076209022	-16.180442008396696	3.5914127183878914	2.9708561861490415	3.1279881596240573	-2.75634694491429	2.4939969105548787	-2.01240491637729	0.009668508287292817	0.08011049723756906	0.7790055248618785	0.11740331491712708	0.013812154696132596	60.20944537181834	1.2114057209987315	0.12172966949072976	0.7457923194043496	0.29371378436082296	0.7328880208851641	0.17973856209150327	0.4820261437908497	0.3382352941176471	81.5990707627081	55.959329336926984	77.26122889990074	0.48	0.24296296296296296	0.277037037037037	0.04220189569201838	0.005483335097116958	0.005297527533726852
78.93119449591197	48.02982349518332	79.84639081983217	0.41423948220064727	0.33872707659115425	0.24703344120819848	2.063125730608124	0.5385845291467309	0.487558634094984	0.3711529587847304	0.6264367816091954	0.2367816091954023	0.1367816091954023	0.03921346021594589	0.04727786102237766	0.022257887829523343	0.05720961838244561	0.0695787373520669	0.032750359824241654	13.706672849694787	-12.827844950861001	2.766146906512881	2.550572554370653	2.0074301228814053	-2.467555875166501	2.4074929154613103	-1.6931295804671556	0.007583965330444204	0.06825568797399784	0.8277356446370531	0.09209100758396534	0.004333694474539545	62.7149138624321	1.1932662825090188	0.12166305954347648	0.6540418129196691	0.2409019673319219	0.6114222309697226	0.13789237668161436	0.625560538116592	0.2365470852017937	74.7833284587799	55.11606115226635	62.19854122006586	0.5114678899082569	0.2672018348623853	0.2213302752293578	0.03738983819167983	0.004653315464240865	0.004018336714689879
91.71496247736597	49.02985974389411	92.05737301990204	0.26795895096921324	0.4070695553021665	0.3249714937286203	2.5580665500541078	0.5590610769250471	0.5721323155734147	0.31068368917926903	0.6754716981132075	0.16981132075471697	0.15471698113207547	0.03450126960314543	0.0482970601787544	0.01688266982957793	0.057973496147467905	0.07506974963577802	0.032766648933611114	18.568277394819557	-18.919731280755148	3.09165766006972	3.0108801041961755	2.114311385727786	-2.719988259269278	2.7892984516912316	-1.756357607521831	0.010309278350515464	0.08018327605956473	0.7903780068728522	0.10538373424971363	0.013745704467353952	61.58675838291239	1.211685061227398	0.18737102778468914	0.7379649166965708	0.2681809463825389	0.6666952651823085	0.09472259810554803	0.652232746955345	0.2530446549391069	80.72380906828673	50.667081873574844	72.78888472464665	0.41962174940898345	0.3262411347517731	0.2541371158392435	0.058137767414994525	0.005431074788596008	0.006097774932568951
104.72224422455912	51.677598377408295	113.39000217038343	0.24675324675324675	0.2976190476190476	0.4556277056277056	3.1917965217758466	0.5802317047949429	0.5512988531716375	0.34956691342135304	0.6105263157894737	0.2152046783625731	0.1742690058479532	0.03950370032886403	0.0807003581268002	0.018386667255598014	0.05941928802159486	0.07311985418436628	0.0346582006273583	32.2454976766752	-41.43357588910304	3.3706830080384997	4.082606506951376	2.158157860885762	-2.638601165586171	2.947277570096924	-1.8517223589029188	0.004371584699453552	0.08196721311475409	0.8174863387978142	0.08087431693989071	0.015300546448087432	67.33668466989268	1.193470063419346	0.11299224205098186	0.7672508930540943	0.26613553163138837	0.7917523068255488	0.10948905109489052	0.4768856447688564	0.41362530413625304	74.8473348356796	51.64821207890125	64.13327526001994	0.49337748344370863	0.2704194260485651	0.23620309050772628	0.02598076211353316	0.004379168825282566	0.003557784323679011
121.65372508170806	53.66999458085112	135.08985389121193	0.18316831683168316	0.25544554455445545	0.5613861386138614	4.189483141228134	0.5610453876137395	0.6427785377417476	0.2816814386544029	0.699666295884316	0.17130144605116795	0.12903225806451613	0.04465277965534337	0.1010478748590137	0.01762989205298531	0.06077178973065697	0.10053001785799077	0.03090726144212488	61.90838973419141	-46.175726867946565	6.501080672377897	7.791056517051921	3.3003597256109405	-2.9830269692913323	3.943042978930054	-1.7931142180703108	0.014042126379137413	0.08525576730190572	0.7171514543630892	0.08124373119358075	0.10230692076228685	70.95047183291582	1.2271556305575335	0.1259355297224434	0.7932414908091154	0.25678026541695276	0.8764715849627966	0.10289389067524116	0.38478027867095393	0.5123258306538049	68.49153640492007	58.439711474386456	57.42834857138695	0.5212121212121212	0.22121212121212122	0.25757575757575757	0.07328028384224504	0.005916109403094274	0.007468561513952574
99.88375443739665	49.95231574801062	109.4713944099195	0.26239067055393583	0.30903790087463556	0.42857142857142855	4.520821295085881	0.5925868366947427	0.6326601138295911	0.38161318349750173	0.6175548589341693	0.2361546499477534	0.14629049111807732	0.057201422505093115	0.11564158288188203	0.021403087737775578	0.0771221736073615	0.13991539102805103	0.033071578492925066	66.58427641007056	-38.735620938142866	4.278887486022036	8.583678788652024	1.6561938724691707	-2.8349803899517223	4.510422493029394	-1.6644062402502582	0.01503006012024048	0.0531062124248497	0.8647294589178357	0.052104208416833664	0.01503006012024048	78.12558082308381	1.080082135523614	0.05800594206088515	0.7302239699594822	0.2681456547514353	0.7951942563667234	0.15840621963070942	0.34402332361516036	0.4975704567541302	65.57628187308134	46.52377269368177	60.734319485526726	0.49853372434017595	0.3489736070381232	0.15249266862170088	0.06509992319503917	0.005980094996619568	0.007658684210433039
96.87558588392373	48.564174735076655	102.90394522505582	0.24715261958997722	0.3712984054669704	0.3815489749430524	3.8410402659981178	0.528837412672823	0.5318072985660823	0.33821072623273835	0.6164874551971327	0.24611708482676226	0.13739545997610514	0.04516951882535038	0.10230193442805542	0.01868644716723164	0.05756225793314932	0.08961749948958742	0.033972005829762265	57.89669649049753	-50.99235707178112	3.5892386243418795	6.088270193182343	1.7033894542494277	-2.778312011337723	4.529601300067112	-1.6544064957119562	0.013937282229965157	0.059233449477351915	0.8385598141695703	0.07665505226480836	0.011614401858304297	59.38736041193324	1.0795647608064602	0.08483748772120572	0.6900294795470514	0.26354686655442117	0.6854728991848527	0.16173120728929385	0.4123006833712984	0.42596810933940776	76.19086645536689	48.738158302153174	71.9863133074482	0.4036697247706422	0.3623853211009174	0.23394495412844038	0.05769748694700664	0.0055007230453159054	0.00635424698190248
87.67090192920058	44.9326616717952	97.39841287815	0.31140350877192985	0.4133771929824561	0.27521929824561403	2.5565915297011865	0.45079431768519407	0.4048279036754363	0.3182529786629115	0.6330376940133038	0.25388026607538805	0.1130820399113082	0.03537023274096337	0.07796495388470125	0.01709344699455285	0.0535603656913953	0.09663236108045327	0.03002029809968416	40.27742165499252	-24.715802571290016	2.6272304502653956	3.5185688438851916	1.4801058225310444	-2.0330842664239066	2.399073314236671	-1.3881781395273536	0.0066298342541436465	0.032044198895027624	0.8994475138121547	0.05414364640883978	0.0077348066298342545	52.65307469267587	0.9903101404513576	0.1163928765566192	0.6397145891314132	0.20676941046512473	0.6383453243216454	0.15899122807017543	0.5208333333333334	0.3201754385964912	70.64459676539255	48.756380783546625	59.366992505480304	0.5099778270509978	0.3004434589800443	0.18957871396895787	0.06670082458260918	0.005249631765616811	0.006281237080022927
113.77006120368532	60.144029703665765	144.24982306985515	0.26	0.14066666666666666	0.5993333333333334	6.4174498713427175	0.5467646078183164	0.6455706853268294	0.29864901146391715	0.690406976744186	0.20712209302325582	0.10247093023255814	0.04124556858577489	0.10933037666193869	0.013617352544000693	0.06891552560450602	0.12077781134576804	0.030926275529360912	102.73920683425276	-79.37785606780308	4.155783726808531	9.285736961941442	1.5368844866238405	-3.3879996917691373	6.328860370963481	-1.6774712351635457	0.019297036526533425	0.043418332184700204	0.8711233631977946	0.051688490696071676	0.014472777394900068	104.84008675479036	1.2590618284114306	0.10861627232392769	0.8685349204259396	0.31735668089089925	1.0177630023338637	0.1742857142857143	0.36095238095238097	0.46476190476190476	62.93509238166857	52.895088347139534	47.74161141778532	0.572995202193283	0.26250856751199453	0.1644962302947224	0.051146847410177686	0.005860355576938749	0.0062064876547727665
100.44754204654144	46.56850111524933	112.34059679249485	0.2466765140324963	0.31462333825701627	0.43870014771048743	2.8249955127869337	0.6553155649525618	0.540600123554529	0.5485035139160178	0.5192926045016077	0.26688102893890675	0.21382636655948553	0.04697487774365148	0.09267912420425785	0.024164882875798578	0.07916135075335987	0.08361568667513952	0.05506438155851698	43.755013083889054	-27.31851206044416	3.597495312619066	3.9577816120335516	2.6516424096484914	-2.9862738002915097	2.9469873682168473	-2.3225126382952315	0.008968609865470852	0.08968609865470852	0.7757847533632287	0.11360239162929746	0.01195814648729447	56.85734237850413	1.1525526689711487	0.21258269825712067	0.7198540347189194	0.25573407543003174	0.7076566443472772	0.1557632398753894	0.4423676012461059	0.40186915887850466	83.07891021543904	51.65518018793934	75.81123928935025	0.4187779433681073	0.28017883755588674	0.30104321907600595	0.047085029467974215	0.005147354978894114	0.005487386482223159
102.86860514023341	47.63329382313875	109.52884058809795	0.23462088698140202	0.3333333333333333	0.43204577968526464	3.3103394248079785	0.652241697723746	0.5753691991002264	0.48981310875754414	0.5664	0.2368	0.1968	0.04353944903563178	0.10112657998732555	0.022699761341353722	0.06656568265311999	0.09074781938893141	0.044888062374490695	39.646621981473494	-55.50123024320032	3.572449295482552	4.091289906280069	2.3023028826652334	-3.095959752226519	3.8582092753247097	-2.2153481570933957	0.010101010101010102	0.10101010101010101	0.772005772005772	0.09235209235209235	0.024531024531024532	58.37662353739642	1.0936272487366614	0.17390875827712246	0.6845238110021067	0.2346351678793319	0.6578986225785456	0.12589413447782546	0.5007153075822603	0.37339055793991416	75.76211539757973	53.27579235039516	65.85445803957836	0.4710252600297177	0.30460624071322434	0.22436849925705796	0.028390139133156782	0.004476678001423163	0.0036245277022672875
95.17170420241833	47.83565070548778	99.57807110008177	0.29284750337381915	0.3508771929824561	0.3562753036437247	3.3994016122753226	0.6192898034846551	0.5887112948760512	0.39507006994185323	0.6041979010494752	0.22488755622188905	0.17091454272863568	0.04820361732751376	0.09755110768041315	0.02302079217908424	0.06459318921347977	0.06439220551496445	0.04662508330498686	54.20194875334413	-24.76140893265553	3.604309444541252	4.639033679812541	2.1493801330279534	-2.8196065040046276	2.874884104304588	-2.153711739289476	0.01094391244870041	0.07113543091655267	0.8057455540355677	0.09302325581395349	0.019151846785225718	58.7495796532109	1.1576065280090753	0.18230108525197564	0.6873235315634868	0.2447702132991736	0.6435299929605669	0.1270718232044199	0.5027624309392266	0.3701657458563536	73.75686473743797	47.293277070561054	68.38522105721376	0.44794520547945205	0.3506849315068493	0.20136986301369864	0.024819347291981715	0.004551202138484302	0.0036089375092863856
102.57040882057835	47.80238347687935	111.23027808890929	0.23126614987080105	0.3023255813953488	0.4664082687338501	2.4246179312178104	0.6077518919931117	0.5835435415638686	0.3950789907714803	0.6106194690265486	0.21238938053097345	0.17699115044247787	0.0404304747848776	0.0892784887935911	0.019706609202084877	0.05976502205545321	0.0705439806333814	0.03674127053119789	30.59434429996441	-29.041975318402482	3.6008368295040385	3.955091498578859	2.534226013106503	-3.1112532233118895	3.1980238947040447	-2.267270814780399	0.014858841010401188	0.09361069836552749	0.7756315007429421	0.09212481426448738	0.0237741456166419	58.70693346057419	1.13094345329216	0.14430804789169693	0.6907059821518993	0.23775120260208613	0.7461834743049922	0.13394018205461639	0.4083224967490247	0.4577373211963589	67.15205378509393	47.889627694034886	57.783771419001695	0.5176010430247718	0.30247718383311606	0.17992177314211213	0.07534586916347838	0.004906489890489563	0.0062714991809363595
73.46561364308613	50.57680949347424	70.25827718670725	0.45136612021857925	0.31693989071038253	0.23169398907103825	2.9106108171306913	0.5005558531759986	0.4732587949815732	0.3100383610804024	0.64472190692395	0.2043132803632236	0.15096481271282633	0.03450542230299248	0.0739568168505251	0.014123151457541172	0.04755690768752187	0.060633211287979084	0.028353397036748877	32.40050071019012	-40.27727872688613	2.840850728952072	3.458991634076601	1.6867993237458738	-2.2128181433534175	2.695755877954102	-1.4857738350334637	0.004415011037527594	0.05408388520971302	0.8620309050772627	0.0728476821192053	0.006622516556291391	55.940923618558166	1.2164532102704426	0.12580284049402313	0.6642461738924571	0.2703454475643327	0.6365525447498163	0.19112627986348124	0.4869169510807736	0.32195676905574516	67.93372752390557	49.19646249191305	54.82308079178489	0.5573033707865168	0.25280898876404495	0.1898876404494382	0.06312685640834652	0.003957720305574216	0.0040208268433476356
77.03688330254396	58.643009487745466	62.760402026142316	0.481981981981982	0.1981981981981982	0.31981981981981983	4.214093592635574	0.5383718626096871	0.5489343375986706	0.32101187962153466	0.6560077519379846	0.1937984496124031	0.1501937984496124	0.041465360800799426	0.08635179406295143	0.01724446214404659	0.051909826867463656	0.06774292573322303	0.027274899214487298	51.30653762287486	-43.20012707299297	3.0603189530219925	4.132287333616431	1.868648162780008	-2.7538233002830017	3.4205811280903924	-1.8779021364694959	0.009981851179673321	0.05353901996370236	0.8448275862068966	0.08166969147005444	0.009981851179673321	76.92572126769862	1.3047651552034756	0.05464327675987635	0.6969737938672871	0.3269178341730133	0.6143464160883575	0.2239297475301866	0.5609220636663008	0.21514818880351264	63.11975794771896	49.62178366267043	41.89207154604185	0.5963133640552996	0.2359447004608295	0.16774193548387098	0.059262129560116214	0.004278049709161139	0.0054254385081816
71.39349000037573	53.36575171791419	62.6214987975892	0.4888535031847134	0.30095541401273884	0.21019108280254778	4.946882262668842	0.48750129138619036	0.5663902902555412	0.2817180849095056	0.7165551839464883	0.18896321070234115	0.09448160535117058	0.04479580343065974	0.1008001133498242	0.018271877220370245	0.05868392094265811	0.10900836560592433	0.030771687633476506	72.22401667761103	-63.54242369217815	4.011552009307897	8.238602049857821	1.6610416505960441	-3.394472910891411	6.845958144910774	-1.503300577832615	0.01644736842105263	0.055098684210526314	0.8536184210526315	0.05674342105263158	0.018092105263157895	74.82862320757351	1.1941913275291502	0.07158692525083317	0.6478880280237563	0.22637296542519467	0.6286972350160469	0.11075181891673404	0.6337914308811641	0.25545675020210185	53.30285842898925	48.85935450935049	35.84721586712668	0.6623586429725363	0.2197092084006462	0.11793214862681745	0.07362744053679987	0.005712808761725772	0.00676069588782962
88.57153563740924	54.234558012920374	97.95488986056702	0.365702479338843	0.2572314049586777	0.37706611570247933	4.313453290856845	0.5358238152720944	0.5183235727155912	0.3333333333333333	0.604978354978355	0.22510822510822512	0.1699134199134199	0.03546696511639211	0.0930433292891708	0.013475652794309241	0.056461795704957615	0.08417287526134609	0.03400263772780875	45.44372608738196	-58.68190009387434	2.8274186235541214	4.571712557764208	1.5782971475050578	-2.4324535728261276	4.217827923187199	-1.5075880838093085	0.006263048016701462	0.04175365344467641	0.8810020876826722	0.06471816283924843	0.006263048016701462	63.28127278391979	1.2114739819487435	0.13143522856860865	0.7239095898719843	0.2938545434189947	0.702538767037656	0.15906432748538013	0.519298245614035	0.3216374269005848	70.97675275507675	49.749947632660756	65.6175542818166	0.4707112970711297	0.3200836820083682	0.20920502092050208	0.040963398296528085	0.0042366682738519965	0.00441587700508297
85.9049466543244	56.8248961084473	83.04641009952219	0.36239782016348776	0.38419618528610355	0.25340599455040874	3.9526193846612654	0.4175033053452035	0.45908235588108465	0.2577242263620409	0.6986817325800376	0.2184557438794727	0.08286252354048965	0.03103998981203658	0.08020775008237939	0.014497234492932163	0.044989132137353574	0.06742055648477956	0.022620108186082233	52.4243292220865	-64.55495213820303	2.714132651250217	4.26024498279433	1.4919354043558193	-2.0628547938579866	3.791436302737789	-1.2335872808521673	0.0036596523330283625	0.035681610247026534	0.9039341262580055	0.05215004574565416	0.004574565416285453	56.443256899918055	1.2096628808428436	0.11763095059577831	0.6901544026010521	0.24935179206923297	0.6503251645422392	0.09916589434661724	0.5820203892493049	0.31881371640407785	49.34736372450931	49.251029855985855	30.724693470790626	0.6740331491712708	0.20165745856353592	0.12430939226519337	0.05414794548272354	0.0036543694644562696	0.004051324747557013
94.1864929224583	54.666145150581016	96.33838763986891	0.3180987202925046	0.2952468007312614	0.386654478976234	6.2397509818457255	0.5257692138711125	0.6476924682381895	0.2579059810995543	0.698019801980198	0.18217821782178217	0.1198019801980198	0.03865432956740712	0.08982094696948359	0.014320524748476081	0.052072179916449975	0.06813317567772795	0.032169578288994395	96.79713171711289	-62.40895174294384	3.874715862377237	8.415688610630347	1.553577650112432	-2.845152465918246	5.560341316096911	-1.3257765473612697	0.008395522388059701	0.06809701492537314	0.832089552238806	0.07276119402985075	0.018656716417910446	69.99345789900427	1.2549610967964147	0.18903657836572205	0.7406290513799029	0.28646558589469595	0.7504447277416416	0.1232741617357002	0.4378698224852071	0.4388560157790927	67.77550518912733	49.10662116950844	65.67165496134608	0.4551282051282051	0.37454212454212454	0.17032967032967034	0.04197618372363071	0.003947463985967762	0.004296833977020813
86.2641298452881	52.330256714644754	96.97105602162614	0.35023584905660377	0.3408018867924528	0.3089622641509434	2.733288071840005	0.53734972594087	0.4577388551104566	0.3984095364447979	0.5821078431372549	0.27328431372549017	0.14460784313725492	0.03746805560070728	0.08423373925057301	0.01895647231738801	0.05530289776885574	0.06153682734817684	0.03682325843108729	42.70660105447665	-20.74480845247245	2.7148919765121353	3.3498779418449858	1.7462716708021664	-2.2009105846230645	2.117652876651327	-1.7101168498107897	0.001184834123222749	0.0462085308056872	0.8815165876777251	0.06516587677725119	0.005924170616113744	55.69392528000965	1.2677316400493754	0.12555885899796881	0.6958894259632217	0.26360819411878084	0.6808966803189098	0.15326633165829145	0.5	0.34673366834170855	65.33878104378937	47.55000742610014	56.12641156653895	0.5313609467455621	0.28994082840236685	0.178698224852071	0.04276680956068619	0.003697231631760221	0.003580204817225949
87.60995806220801	47.99619851721927	92.46552875128418	0.312375249500998	0.3333333333333333	0.35429141716566864	3.8280551515745382	0.5793332236176719	0.6007846995576905	0.36567045318563335	0.6179653679653679	0.24675324675324675	0.13528138528138528	0.03208355767007592	0.07588683992405426	0.01463976294576929	0.050447823828670676	0.06522127789762028	0.030783580304718595	44.69060520511073	-1481.807186931837	3.4110573752920827	5.06315170452968	1.9014887840416104	-11.112591144641284	113.52266990452074	-1.5327577990153343	0.005055611729019211	0.034378159757330634	0.8837209302325582	0.057633973710819006	0.019211324570273004	60.062563290504	1.2114660721880133	0.14405460017604907	0.6626554358531972	0.22863481837497113	0.6528546379743574	0.11686991869918699	0.6077235772357723	0.27540650406504064	67.00924063366578	46.18575542966857	59.92012351015779	0.5014985014985015	0.3196803196803197	0.17882117882117882	0.03732291521304305	0.0037737649889765025	0.004045300545791759
97.37882178588663	59.02026129236298	103.71613217806168	0.3069466882067851	0.2875605815831987	0.40549273021001614	3.5849654262182256	0.4845795202327452	0.5257308550612801	0.2772103047075076	0.6663829787234042	0.2246808510638298	0.10893617021276596	0.0354629827570831	0.08559165681288922	0.013929353666945136	0.05373525560945689	0.08110519110747268	0.02826556550446816	52.638086308354225	-55.6461061573799	3.1278998706503813	5.266787704575752	1.4609286429313637	-2.4611862390800665	4.21822080612902	-1.360506792982912	0.006546644844517185	0.045008183306055646	0.8797054009819967	0.060556464811783964	0.008183306055646482	73.10657326719509	1.2726805058215933	0.07660473261632572	0.7252873629591623	0.2849009650959546	0.7289817186369297	0.15882874889086068	0.4241348713398403	0.417036379769299	64.54508007944193	51.15896270462952	56.24392362826313	0.5366666666666666	0.30666666666666664	0.15666666666666668	0.05077400909914442	0.003882817602390125	0.004785584718423204
108.93451864748766	59.930355961483805	116.59006115527045	0.2619227857683573	0.24829674489023468	0.489780469341408	14.08501881795125	0.7157946564673129	0.9199295197732669	0.4792008178535929	0.5645973154362416	0.2785234899328859	0.1568791946308725	0.05758976222221775	0.11717176754260814	0.0257825729582284	0.07076323072052508	0.12703180004165546	0.0394336150385548	1750.9862754624885	-2208.4449463214573	24.480777384962288	152.7002649171755	2.315810175353992	-35.11444087113633	197.19714984525905	-2.366413630906636	0.01728395061728395	0.09135802469135802	0.7917695473251029	0.07818930041152264	0.02139917695473251	97.82049314960805	1.1621121117677933	0.12939346303784593	0.7648349510128815	0.2650360736043425	0.7826726906530059	0.13249211356466878	0.40930599369085174	0.4582018927444795	67.36620192551524	52.380849690724276	62.60763044810726	0.4919786096256685	0.3177998472116119	0.19022154316271964	0.04834252786108728	0.005599433653026809	0.00582719126480252
105.50491195743558	50.609954641659535	117.79276933380112	0.2422825070159027	0.2825070159027128	0.4752104770813845	2.5927977459052958	0.4952514103337494	0.4597031125401656	0.32703528090682854	0.6338851022395326	0.24634858812074	0.11976630963972736	0.032854473760208946	0.0700647486801675	0.01700913848518531	0.05239442494964589	0.06246548644434099	0.03215201665795825	33.16552628386817	-17.063070296349053	2.535146265959996	3.0688711515755407	1.797955342892121	-2.1126183504011045	2.1134964006453156	-1.4876139798543806	0.004699248120300752	0.04887218045112782	0.8928571428571429	0.05075187969924812	0.002819548872180451	69.87908474393542	1.15470247592724	0.1769669874137617	0.7764698890360292	0.2578412714153766	0.8229542500038523	0.11637080867850098	0.40138067061143984	0.4822485207100592	74.41053074937822	50.50791346812847	69.00128096561299	0.4325897187196896	0.38700290979631424	0.18040737148399613	0.04538722287164087	0.005265769737881026	0.005516027814746695
118.37816261117388	50.878915005520454	126.94388404756106	0.169831223628692	0.28164556962025317	0.5485232067510548	4.0990814990437165	0.5912500250825568	0.547546106858143	0.4211587035371937	0.5864406779661017	0.2384180790960452	0.1751412429378531	0.044065246273801116	0.0997755627120541	0.020192457383122326	0.06930931322957572	0.09888146830207632	0.04314444378141389	56.80453695107707	-42.43070610633033	3.420364556087383	5.183540595417661	2.050680187999773	-2.5798860123954053	3.5820635971441943	-1.6390987667726953	0.009656652360515022	0.059012875536480686	0.851931330472103	0.06759656652360516	0.011802575107296138	72.70355088171212	1.1704716038529812	0.17094694594753318	0.7982077627163559	0.26471338094176816	0.8573444367835159	0.11508379888268157	0.3486033519553073	0.5363128491620112	91.76896714390493	52.694198008246325	96.75785613367297	0.3404494382022472	0.35842696629213483	0.30112359550561796	0.06044832503882965	0.0055012787791174885	0.006483996187828189
115.69262254538785	53.8408230946222	128.30414915050932	0.17489270386266095	0.2907725321888412	0.5343347639484979	2.8664335343900724	0.59596154525528	0.5497037094068038	0.3888078956798695	0.6146682188591386	0.220023282887078	0.16530849825378346	0.04375764362123123	0.09627684654357656	0.022844561515323644	0.06528805337816031	0.09671623056523038	0.03677994273279445	49.75321734858787	-40.806068325173435	3.5367837700367124	4.884358070899968	2.0329381784370364	-2.714108975533578	3.561212686781663	-1.7773298399339097	0.014176663031624863	0.05779716466739367	0.8386041439476554	0.07633587786259542	0.013086150490730643	72.03473341365317	1.1960516799035905	0.1684221935931101	0.7984770013260923	0.28569787944757347	0.8646392665787688	0.1445012787723785	0.40153452685422	0.4539641943734015	88.32792297997524	47.36240786000011	91.19850261664354	0.3428258488499452	0.37677984665936476	0.28039430449069	0.03203123475609393	0.00523298002461805	0.004542679515472625
112.8657446773513	57.50289087791741	120.14389001896959	0.22682926829268293	0.27195121951219514	0.501219512195122	5.2392797242690055	0.6909389522638593	0.6358582361089865	0.5544206094150153	0.5403556771545828	0.26265389876880985	0.19699042407660738	0.054643850006110536	0.12815076236129003	0.023410358831785886	0.07969351516700687	0.10470746060488333	0.05264655924505077	83.54658608350573	-53.53391457584228	4.364528947281444	8.493357439786072	2.256707195435434	-3.351836703596234	5.5498045528267985	-1.9872730765294888	0.005050505050505051	0.07575757575757576	0.821969696969697	0.08333333333333333	0.013888888888888888	72.93858069257848	1.2063908297936528	0.11857355126300148	0.7746193849586397	0.29276136006740067	0.7972292059072668	0.15352112676056337	0.4253521126760563	0.4211267605633803	73.77688049728249	52.456104214165016	73.53781090431004	0.4383561643835616	0.34620174346201743	0.21544209215442092	0.03828837943815329	0.00450559240978842	0.004157357564993667
101.27283544504273	55.58667796696656	107.36538792297844	0.306205493387589	0.2380467955239064	0.4557477110885046	5.498675462493802	0.5824375560210027	0.5591892382119501	0.4059559216822507	0.6004366812227074	0.2368995633187773	0.16266375545851527	0.04436028232815131	0.09251452926135594	0.02264887926916846	0.0695819472864397	0.08085923133538025	0.046135889530022706	82.6111962470874	-74.25220422572944	3.8228286377472944	6.6884386539589515	2.0038546473088035	-3.7748664994288545	6.396979752311054	-2.15652354314048	0.019832985386221295	0.07411273486430063	0.7922755741127349	0.08977035490605428	0.024008350730688934	74.33406265409609	1.1763703043821878	0.16545411206661184	0.7556953237535959	0.289105531476858	0.7469444050549658	0.13829787234042554	0.49645390070921985	0.36524822695035464	76.82782957384669	48.19100343114682	78.6900675259798	0.4069400630914827	0.42691903259726605	0.1661409043112513	0.04670117771534247	0.005617852853193953	0.005169483713833235
108.64911124164165	54.31167416135122	106.61112358026662	0.2052980132450331	0.3443708609271523	0.4503311258278146	2.9627996587993963	0.6954888779737715	0.5912615245587842	0.5392980145136647	0.5411061285500748	0.26905829596412556	0.1898355754857997	0.052653989975270266	0.10300407738763837	0.03007323196403	0.07293495310304172	0.08520131785441454	0.04946683878044289	36.883054843186	-47.81364809093708	3.683280033866257	4.289354689408819	2.4248094345042093	-3.2628395493082047	3.6964340421325566	-2.640363126746013	0.008053691275167786	0.10335570469798658	0.7664429530201342	0.10067114093959731	0.021476510067114093	67.90991368146788	1.1755478510558315	0.1819464930040881	0.7299360448775041	0.28138733205989275	0.7039015504343868	0.1656534954407295	0.48632218844984804	0.34802431610942247	86.0166053676582	45.59024260849806	87.22419655121686	0.3175033921302578	0.46132971506105835	0.22116689280868385	0.01987460691435179	0.004479974531424612	0.0030244884679678096
126.58645807313323	56.23268665465398	157.14445270694532	0.1734253666954271	0.20276100086281276	0.6238136324417601	13.415647276100199	0.8563895026898323	0.9781535412211052	0.5025621643557535	0.6306010928961748	0.23497267759562843	0.13442622950819672	0.07219910236718284	0.13737389835803315	0.029106593989478707	0.10194860301486246	0.24923370018464813	0.0459520335181504	1627.7300490579557	-1867.2670913751322	14.49251602693941	80.01122593553399	3.1757287792766316	-26.276568614802493	147.9269523392913	-3.549616198625838	0.057547169811320756	0.11886792452830189	0.6811320754716981	0.07264150943396226	0.06981132075471698	96.28756425265483	1.0389703592048676	0.11802261836512638	0.717922160477185	0.22871250176063684	0.811439838239855	0.13114754098360656	0.35634167385677307	0.5125107851596203	79.39119220079361	48.029068491702766	89.76421623012341	0.317199654278306	0.4762316335350043	0.2065687121866897	0.0542125446737192	0.004842076331324058	0.004339809460176653
139.88916252489662	47.55258612316489	164.67410086942306	0.08743169398907104	0.20901639344262296	0.703551912568306	7.592800823782736	0.9664828989819921	1.0575088723741481	0.5913630479427668	0.6065276518585675	0.21668177697189483	0.1767905711695376	0.081721960156356	0.150991594905748	0.03507137234445006	0.1225231364969997	0.3688849598660502	0.0491301448125205	98.90413215628077	-87.81432356813033	8.582870763564227	16.395596323353683	2.5492085407692984	-6.0899733116790244	12.836833994193192	-2.1135847928958382	0.029895366218236172	0.09641255605381166	0.7668161434977578	0.07698056801195814	0.029895366218236172	167.0367517201404	1.2229688829257268	0.060284380790555675	0.8460394122783359	0.22310557538533352	0.9095741625261275	0.03911806543385491	0.352773826458037	0.6081081081081081	69.32507033504905	61.32930200686899	57.171104079747465	0.5241477272727273	0.21875	0.2571022727272727	0.04464302857109943	0.006201703303310437	0.0048069699587488775
129.85940613387734	50.48342623907846	154.6376700063518	0.10718232044198896	0.25303867403314917	0.6397790055248619	20.848625674317343	1.2676017408755134	1.2238027181447384	1.0378407387433823	0.4240400667779633	0.32053422370617696	0.25542570951585974	0.10758902631676928	0.1769680482985473	0.056161698904487356	0.1747742560108608	0.5180396762437134	0.07445885939344898	336.2681560373765	-328.7778820198224	11.231702416579942	23.599418523152682	4.112643910432771	-7.73368042477944	18.183264576512894	-3.2285749140066047	0.0547945205479452	0.13325031133250312	0.6674968866749689	0.0859277708592777	0.058530510585305104	134.86183751794943	1.16718619131229	0.14810092465633945	0.7925329984274949	0.22874648258868802	0.8648801213427185	0.0696629213483146	0.3707865168539326	0.5595505617977528	81.7623272762109	56.9987448502734	87.27368900609373	0.42560553633217996	0.2629757785467128	0.31141868512110726	1.3393509622201345	0.009817132008717517	0.04466312967873407
104.70447754118219	51.919573831297946	99.93366172557613	0.19585492227979276	0.4072538860103627	0.39689119170984455	2.9560056261412604	0.6013509993885926	0.5817301098873063	0.4057075728187338	0.6116838487972509	0.2268041237113402	0.16151202749140894	0.03439676689246108	0.06978446179798609	0.017551812231642573	0.06289284377251965	0.06772434938861657	0.03951869292437866	41.883057115078955	-14.655799034399116	3.1428413071392685	4.426375491089493	1.7409642810479986	-2.4210338288853066	2.167423192204503	-1.971873490531112	0.0020898641588296763	0.05956112852664577	0.8484848484848485	0.07732497387669801	0.012539184952978056	63.48017568783593	1.175720046310493	0.20861866302072177	0.7370719042881178	0.24032929922412322	0.7178661985103626	0.1076581576026637	0.5271920088790233	0.365149833518313	84.5707537890154	53.96084041312292	90.20462691396587	0.38100208768267224	0.2755741127348643	0.34342379958246344	0.032015621187164243	0.00387548596928322	0.0035484053130455592
125.15645906521561	51.75993391643292	142.01981854860503	0.12480252764612954	0.2914691943127962	0.5837282780410743	5.069335335700312	0.6028237042575426	0.6989242770174597	0.29121725943980303	0.721565059144677	0.16469517743403095	0.11373976342129208	0.036976825545838456	0.08242965324997954	0.012156553548542372	0.06364493517120355	0.18963160514600308	0.0267349228307208	79.83853074005022	-52.15596866963008	4.041954358135424	6.9326846558331265	1.560303237760426	-2.7623362759252568	3.962926462636791	-1.5449887315615167	0.02165196471531676	0.0681635926222935	0.8075380914194066	0.07056936647955092	0.03207698476343224	83.45972611129729	1.1747203947468465	0.12366286268712322	0.7729744813961472	0.2595445104203743	0.7954494463723661	0.12250453720508167	0.45462794918330307	0.42286751361161523	99.62014055709543	60.58940188703751	115.80906552662864	0.3688073394495413	0.23944954128440368	0.39174311926605504	0.06410148204214937	0.006370924713884247	0.006336946967161356
100.13304842685011	60.104033511427836	99.10913549157674	0.3129496402877698	0.25089928057553956	0.43615107913669066	5.730870091733424	0.6440067701434209	0.6334503757241889	0.44406128703020015	0.5803212851405622	0.24799196787148595	0.1716867469879518	0.042446989419333295	0.08922909834723995	0.01891371392153107	0.07355778434102095	0.10111820861420716	0.04330697618341853	88.75886218248806	-65.78605033762001	4.315750615404351	7.2991057567018265	2.2165274118953366	-3.1809068627341497	4.8916869232233084	-1.7380245491336033	0.020276497695852536	0.08202764976958525	0.7861751152073733	0.08847926267281106	0.02304147465437788	78.29112525232931	1.167740956042217	0.09823614761473198	0.6953228807723595	0.30259582890554665	0.7020136166760012	0.1989051094890511	0.3731751824817518	0.4279197080291971	83.0135360175597	56.53724791577007	92.05506109719894	0.40452488687782806	0.24615384615384617	0.34932126696832577	0.0641404708432983	0.005326280158772157	0.005399595561570497
104.29547283014118	52.68865461594975	106.05529901346	0.2276330690826727	0.3352208380520951	0.43714609286523215	4.8108066435801256	0.7439681041625343	0.637584244553497	0.5759694995474317	0.5263852242744064	0.262532981530343	0.21108179419525067	0.047265263603077756	0.0869049539126744	0.026220227688604998	0.07163126174806746	0.07396263677434503	0.05173054821825651	77.2315936976894	-50.508919865675274	4.771936850335414	6.43067850856277	2.8889925417789586	-3.6424576309238317	4.873667471439584	-2.4132792326119703	0.024361948955916472	0.08816705336426914	0.7494199535962877	0.09976798143851508	0.0382830626450116	71.75904870701336	1.1263619142826504	0.16293921204583892	0.738111746029843	0.2532574455282076	0.7607664001787026	0.12775842044134728	0.42044134727061555	0.4518002322880372	84.05533360867109	53.41581582814774	89.10014028509559	0.38426453819840367	0.2588369441277081	0.35689851767388825	0.032832910318764015	0.0041296964960875725	0.004000712939001398
104.32311650512611	53.56608261226696	98.24026634358572	0.23757455268389663	0.34791252485089463	0.41451292246520877	9.94397254989505	0.6926194533652091	0.7099389812158238	0.492063492063492	0.565410199556541	0.2583148558758315	0.1762749445676275	0.04798676730196374	0.10009162832817546	0.025749481583844387	0.08715536945859105	0.2177533851987086	0.045987850907711535	137.91262659288728	-129.55637234287312	4.221669999143448	8.537784612189279	2.1524053173268536	-3.5492438927331262	7.5361499947864585	-1.9751592233827384	0.019387755102040816	0.06224489795918367	0.8153061224489796	0.08061224489795918	0.022448979591836733	76.2356792885061	1.1360725727117236	0.10139022547578498	0.6975735764987083	0.24744357982685927	0.7044005681431577	0.12312312312312312	0.5105105105105106	0.3663663663663664	76.52281275128398	52.60177388954179	85.66937337546405	0.4269889224572004	0.33031218529707956	0.24269889224572003	0.0342928563989645	0.004732481874217713	0.003972343807558698
89.65282073259107	53.27299081046982	77.48805648401569	0.2824675324675325	0.41774891774891776	0.29978354978354976	2.1014835451486875	0.5443831886592986	0.45688817151183764	0.4057982459809395	0.5749440715883669	0.25279642058165547	0.17225950782997762	0.0343285164830358	0.07829387445484544	0.016969710356216142	0.059741219734153125	0.06345180175186516	0.04261286252178116	14.498380861460333	-14.596240896052587	2.7090864963360466	2.4580190740522827	1.9803315476457226	-2.275383454045901	1.9697643089230148	-1.752749100567047	0.0021691973969631237	0.0455531453362256	0.8676789587852495	0.07917570498915401	0.005422993492407809	57.747258950423	1.1298979140465688	0.12099268414450717	0.6835918961145433	0.24807997966608486	0.6086476143135979	0.09497816593886463	0.5611353711790393	0.34388646288209607	108.62180063296155	40.21663843266244	118.35425019691387	0.1206140350877193	0.4024122807017544	0.4769736842105263	0.03591656999213594	0.005009323068964367	0.004593434417395506
111.15689711139923	56.01163963270008	103.75651610958431	0.22773279352226722	0.2975708502024291	0.47469635627530365	8.121153662521088	0.6640438062040878	0.7285929081247752	0.4178554470186725	0.6186152099886493	0.2213393870601589	0.16004540295119182	0.04098551250865127	0.06752947349842386	0.01984973401006799	0.06933715930217929	0.1048719931695267	0.043001157822177685	103.81106507721952	-115.95632148118892	4.8269895255004105	10.132429292904366	2.5651502811279916	-3.892291069640137	8.270806540466797	-2.0087812748583014	0.020833333333333332	0.08229166666666667	0.784375	0.09791666666666667	0.014583333333333334	75.31103928352326	1.1878304262905213	0.11850820205963133	0.7472603693743639	0.28407650043691923	0.7637618386609483	0.12026726057906459	0.4443207126948775	0.4354120267260579	94.92435470091756	47.166079093381754	99.25652194260468	0.2930672268907563	0.36659663865546216	0.3403361344537815	0.042836899981207786	0.006025682206451178	0.005555927060588977
117.13343610001213	56.08343995835315	125.40996337108456	0.1731123388581952	0.31860036832412525	0.5082872928176796	4.521135383391087	0.603617453946946	0.6019702021896592	0.37157777494348015	0.6415289256198347	0.2262396694214876	0.1322314049586777	0.03440586392811574	0.07494898052606727	0.015822444627101192	0.06335487787728858	0.0639006998118065	0.04327315244872848	67.35938126885873	-48.46578086340607	3.179484385340051	4.4423716478844035	1.8502223043931896	-2.4675276607994796	3.228816902878392	-1.565243576063544	0.0074142724745134385	0.06580166821130677	0.8331788693234476	0.07970342910101946	0.013901760889712697	75.23142917484336	1.1367948389256737	0.1872696298796475	0.7871361887154364	0.24848931478233507	0.8166864744498916	0.07250470809792843	0.4350282485875706	0.4924670433145009	100.19491482082273	54.36211972080945	116.22694337512502	0.3168516649848638	0.2613521695257316	0.42179616548940463	0.04588027898781785	0.005492937258174126	0.0047022007194963324
103.57545510909297	53.55181573164783	100.01352150333933	0.25752773375594296	0.3399366085578447	0.40253565768621236	29.370052774892997	0.6245195266026846	1.5056792666047758	0.3317865345772021	0.6537800687285223	0.20962199312714777	0.13659793814432988	0.036779207458167075	0.0909196875454365	0.013626903113490869	0.06485209541007773	0.1193744740705645	0.03334178551481723	5617.667035458405	-1758.3801711934427	266.23457650477997	832.2139945472982	3.589839958203465	-24.407863370730965	127.49333337716614	-2.0359134493567366	0.02722323049001815	0.07531760435571688	0.7686025408348457	0.09346642468239565	0.03539019963702359	70.45582790953131	1.122460250421614	0.07049751856515139	0.6999707256726957	0.26765779193469924	0.6611271226616916	0.11612903225806452	0.49112903225806454	0.392741935483871	98.58939926392301	49.485316340299796	111.55872695929625	0.2870292887029289	0.3163179916317992	0.396652719665272	0.05951470406546605	0.00404346902576276	0.005060358050709246
107.62287227606618	53.30262869447129	107.38200394800224	0.21291866028708134	0.3708133971291866	0.41626794258373206	5.2422542411493716	0.6644677759908403	0.5963513581951052	0.48548119171911	0.570855614973262	0.2446524064171123	0.18449197860962566	0.04651524943952261	0.08612042773399932	0.0211708605054118	0.07606433076803859	0.08442449736257243	0.05276956750531153	59.07006236568385	-71.66805227968312	4.3707680551340955	5.639420558984839	2.9096328728793024	-3.2211640494555924	4.690749881116485	-1.9448942955286146	0.02669902912621359	0.07281553398058252	0.7718446601941747	0.10194174757281553	0.02669902912621359	63.71409200128095	1.1060237392458532	0.11700085935332936	0.7150593436517123	0.24436984116693095	0.6812370102610688	0.10324129651860744	0.48139255702280914	0.41536614645858344	100.0780373588534	52.366838557999046	106.75300671711236	0.29411764705882354	0.3137254901960784	0.39215686274509803	0.040828911325187206	0.0054519963476554745	0.005579407089469784
104.04926933528874	55.47754108267933	97.06267860828794	0.27132579650565264	0.30421377183967113	0.4244604316546763	4.549244943125115	0.5727717768285346	0.5520252845549948	0.38944124863938345	0.6368715083798883	0.22905027932960895	0.1340782122905028	0.037811404998579545	0.07402806002496702	0.016038853411421642	0.06674114237332118	0.09342096950074916	0.04262145660169596	70.68979593834631	-60.92036742188579	3.142980696264519	4.835776842061971	1.8642166343505988	-3.9068370964033754	9.148514692153979	-1.6480300268903385	0.014736842105263158	0.05263157894736842	0.8547368421052631	0.06421052631578947	0.01368421052631579	64.44131741622444	1.1370847718061554	0.1333038956897746	0.7368029659822679	0.25347365065273086	0.7220100909914815	0.07894736842105263	0.4747368421052632	0.4463157894736842	96.043350695802	46.38444260197986	100.76046930602809	0.2838569880823402	0.40736728060671723	0.3087757313109426	0.04057092555020159	0.004556693003263184	0.0046124719548227945
100.84708986041997	54.588506348565616	86.24037727287237	0.26744186046511625	0.3446843853820598	0.38787375415282394	5.587283949781313	0.5139608299647738	0.5629660037614989	0.2938849541659451	0.6831858407079646	0.1911504424778761	0.1256637168141593	0.03572856512066196	0.07447749014446649	0.01543534759889959	0.06675727426541075	0.10339560529087838	0.034733204269269013	82.5834641313616	-64.51928587837314	3.629519120695056	6.656290400439571	1.8792562182138743	-3.0436120261048214	5.4153654410588095	-1.5040930036848823	0.02465986394557823	0.045068027210884355	0.8579931972789115	0.05272108843537415	0.0195578231292517	71.03452809790821	1.1222298064378524	0.09857312957789488	0.7094605157902169	0.2520037360748174	0.6329144584556092	0.08549874266554904	0.5155071248952221	0.3989941324392288	93.27808205321058	45.149365264844405	103.48739593580078	0.31165540540540543	0.30743243243243246	0.38091216216216217	0.04475488800120049	0.0047031907805691175	0.004998139068612597
112.60443872478186	53.46916117379148	116.25306999262881	0.1958174904942966	0.33079847908745247	0.47338403041825095	11.028372500056387	0.5361108930128242	0.6523244088847527	0.35298654592207	0.5939036381514258	0.23893805309734514	0.1671583087512291	0.03939921502021824	0.0924474535558434	0.01756287247263936	0.060716045066551046	0.0703735930554183	0.041237956738132985	2555.341824452969	-1339.791521959312	15.44160164164904	145.28220376155377	1.889822861190828	-17.361403957317084	117.96087372376397	-1.9320114922195648	0.005893909626719057	0.06385068762278978	0.8271119842829077	0.0825147347740668	0.0206286836935167	57.29795883120132	1.1437402014835603	0.10321921890727333	0.7447929798130931	0.2545039298730081	0.7605536398039119	0.1087378640776699	0.4242718446601942	0.4669902912621359	85.52729525796971	54.18248807185834	90.31466917854186	0.365441906653426	0.35054617676266137	0.2840119165839126	0.05379591062525106	0.004345841154390637	0.004991751439792654
118.4063740358894	58.58994049055838	140.16843740688847	0.22967479674796748	0.21544715447154472	0.5548780487804879	6.486378106194893	0.6178673613370181	0.5588656238028259	0.4484335088534788	0.5860927152317881	0.26048565121412803	0.1534216335540839	0.0428252631352427	0.09865265428490795	0.021277888493396947	0.06636645118258441	0.08570107576170849	0.03969915015378277	102.20374796677463	-61.20260184816554	4.159038490125393	7.242061638538664	2.2501591737934934	-3.425304163630014	5.641360698349346	-1.878189448383459	0.01671891327063741	0.0741901776384535	0.8077324973876698	0.0794148380355277	0.0219435736677116	77.11570851936887	1.221015333797991	0.11001925693271833	0.783250594927222	0.2632891863094402	0.8657020436599323	0.10610932475884244	0.3729903536977492	0.5209003215434084	80.04540039373691	51.98938361199077	76.82744657667311	0.43329775880469584	0.3489861259338314	0.21771611526147278	0.0356931365951495	0.004693845170345478	0.004604231275747206
110.29987330595692	55.59455060412853	116.91943546762741	0.21315468940316687	0.3032886723507917	0.4835566382460414	3.6275658593602365	0.5699576775476703	0.49952060896911143	0.43216306260640464	0.5697823303457106	0.26248399487836105	0.1677336747759283	0.04772271336241015	0.10297828543918212	0.022962946423852916	0.08144430654813292	0.2810359704797302	0.045149290895337285	37.10885110624504	-46.73053007014765	3.2106416038627366	4.158271457587144	2.122208766365471	-2.368541871274318	3.1533284949287164	-1.712864324058701	0.006150061500615006	0.04551045510455105	0.8548585485854858	0.08733087330873308	0.006150061500615006	59.26280468373464	1.2475006409472729	0.14773221267787456	0.7348772417986735	0.25849437148822507	0.7512768121250495	0.13059701492537312	0.4129353233830846	0.4564676616915423	81.24961946842703	54.27413358084447	81.75747964848112	0.4159178433889602	0.3363286264441592	0.24775353016688062	0.06960603422117942	0.004247725473382607	0.00476820452257243
106.8955262830187	56.037912818955625	109.14813745793958	0.23761118170266837	0.3202033036848793	0.44218551461245237	3.2544294637056077	0.5728614660563489	0.49988855783682273	0.41732543062054805	0.5721925133689839	0.24598930481283424	0.18181818181818182	0.0414233525895894	0.09752176700518334	0.022859826766334426	0.06515049426459489	0.06502991044637194	0.04640790233064432	32.76091871626458	-40.308549683858026	3.209413950446672	3.798752031562622	2.161343040267175	-2.393178490139939	2.866816411263789	-1.913053203221954	0.0012836970474967907	0.04749679075738126	0.865211810012837	0.08087291399229782	0.005134788189987163	57.07814854311097	1.1194187572817749	0.16072340019080658	0.7384266726223363	0.24729484294105067	0.7076586643621885	0.11734028683181226	0.4445893089960887	0.4380704041720991	72.12106659940324	51.74788656149017	67.54306100005788	0.4661458333333333	0.3255208333333333	0.20833333333333334	0.028913664589601918	0.003794922739596473	0.0032689368459660664
108.9112493127518	55.554570986594165	119.0522695180171	0.23057644110275688	0.2744360902255639	0.4949874686716792	3.4928938681285464	0.5684536556557409	0.5112771162131697	0.4156160879588751	0.5723684210526315	0.2578947368421053	0.16973684210526316	0.043363663946933424	0.09066030625739105	0.020978578942569825	0.06890024536885099	0.08724376743021134	0.040440294163142834	43.765493389207414	-59.359428732058106	3.416516030189877	4.730625409142069	2.28625206666472	-2.48733451295912	3.855436180868599	-1.7030717025129478	0.007623888182973317	0.036848792884371026	0.8742058449809402	0.07878017789072427	0.0025412960609911056	56.71351996000393	1.188454453079607	0.10461064416632332	0.6970108920086404	0.2601334812508688	0.7340001754110765	0.16209150326797386	0.44313725490196076	0.39477124183006534	84.4083614147974	55.50055899514726	84.94932282227916	0.40705563093622793	0.35278154681139756	0.24016282225237448	0.039255572852781036	0.004751384113569565	0.004512713219289088
124.91763724623813	58.013107218771744	158.44930733102905	0.20085106382978724	0.15914893617021278	0.64	4.969338871936741	0.6711620795731486	0.7106313508412169	0.3904224341489576	0.6474543707973103	0.1988472622478386	0.15369836695485112	0.047535866053114016	0.10474660028100884	0.018410899014984612	0.10126078345804627	0.26479132400924316	0.04755100137322744	73.26438954675744	-59.6132966282967	4.962978967600613	9.32035541928627	2.008965079008357	-3.8714268889114027	7.132424565745259	-1.943932852582961	0.020499108734402853	0.06327985739750445	0.8092691622103387	0.09001782531194295	0.01693404634581105	101.2815280901503	1.2723901915387796	0.15593551039688314	0.8531043297305793	0.3069269567943786	0.9921988991941912	0.15795090715048027	0.31696905016008536	0.5250800426894343	76.56665498679283	54.80028718725474	80.1141279974967	0.41213202497769846	0.3871543264942016	0.20071364852809992	0.1319014783844366	0.009053517086646708	0.009404009343244693
112.3289590363237	58.37995036379779	125.12860540862792	0.2439824945295405	0.24179431072210067	0.5142231947483589	6.321487110999486	0.6417391965884008	0.5868366330825325	0.4554953287499572	0.5600475624256838	0.2497027348394768	0.1902497027348395	0.05002296390352341	0.11033446352799613	0.02323910311941557	0.07979444318607332	0.09882924806405158	0.0546929643299585	401.12665013573167	-48.06254011481197	5.380471834535412	20.963103365047633	2.577524103612429	-3.6212595906825586	5.249133957343509	-2.256159087410839	0.018018018018018018	0.08445945945945946	0.7849099099099099	0.08333333333333333	0.02927927927927928	74.0016352048847	1.3023761568416816	0.051499428696422454	0.7474870540178151	0.26968224353857206	0.7759515591994555	0.11880046136101499	0.4290657439446367	0.45213379469434833	79.83119198518496	53.799301783842566	81.45417240944363	0.4461009174311927	0.3211009174311927	0.23279816513761467	0.04522167621838005	0.005003973515831272	0.005298719990381627
117.48045846398722	54.263919616408735	132.54372594064273	0.19728729963008632	0.2725030826140567	0.530209617755857	3.4100765122058494	0.6247447696429376	0.570589225868074	0.4511181603060615	0.5655080213903744	0.23529411764705882	0.19919786096256684	0.048172228248465274	0.10477266586571952	0.02056248189876022	0.06851970249204338	0.08157069657951659	0.048462327300165656	53.24133183349332	-44.26152289234626	4.233318414467718	6.621168651232012	2.3580567789595746	-3.270358697982104	5.049944216054121	-2.0499718306654366	0.0063532401524777635	0.06353240152477764	0.8221092757306226	0.09021601016518424	0.017789072426937738	64.30099074347794	1.236576078497112	0.2124348395195759	0.7608201729222474	0.2530404991395497	0.7969501568574017	0.11734028683181226	0.4132985658409387	0.46936114732724904	80.66358465723913	57.413417409804445	86.16632346291193	0.4355909694555113	0.31739707835325365	0.24701195219123506	0.05221110992882645	0.004260401894054337	0.004666063779722947
92.442487271802	55.62570233725706	93.02685509210458	0.34786399302528337	0.26852659110723626	0.3836094158674804	3.5293107351943487	0.5189199477172406	0.4495640409065403	0.4008028700436858	0.5902527075812274	0.30324909747292417	0.10649819494584838	0.03160482238946503	0.07739742994005108	0.01627430705633228	0.05409983022715625	0.07418637560886199	0.03764157038226107	50.83686862537968	-55.385324089216965	2.856917767653664	4.647651415438872	1.574975706530238	-2.6432679073250918	4.029395896464854	-1.5377015664963383	0.012400354295837024	0.05491585473870682	0.8777679362267493	0.03985828166519043	0.015057573073516387	70.21001707086286	1.217352527252163	0.13503360010188692	0.7239922354751559	0.2700670359875977	0.7098479371506365	0.11879259980525804	0.5569620253164557	0.32424537487828625	80.27505135392647	46.87794298183897	77.19573393471325	0.4019607843137255	0.38146167557932265	0.21657754010695188	0.04539823785126467	0.0044224616892368845	0.0042304097861618544
84.82549303244087	55.45847641912983	89.07833133569103	0.3738229755178908	0.3145009416195857	0.3116760828625235	2.2959947934547413	0.47527449694672325	0.40859359226459047	0.3623083241432801	0.612934362934363	0.2876447876447876	0.09942084942084942	0.03113540468193552	0.07844649114935508	0.015215125326910306	0.053200266220300337	0.06637037975297946	0.033925973225968444	28.81967284253913	-29.88874989295372	2.451635665718355	3.255825649285931	1.4834854898595935	-2.2074858939194635	2.9462293294893533	-1.4106395425206597	0.005708848715509039	0.037107516650808754	0.9019980970504282	0.046622264509990484	0.008563273073263558	59.68261680273454	1.1728461214817967	0.1760917573631407	0.6873080716085136	0.24858449853116302	0.6638997400764537	0.136669874879692	0.5235803657362849	0.3397497593840231	72.37688953954475	48.21092103105678	61.48595408737887	0.5014464802314368	0.3191899710703954	0.17936354869816779	0.050209560842532766	0.004797743003178432	0.00475171701460055
70.17472807143595	49.92759770965051	68.34241149942005	0.4523052464228935	0.3942766295707472	0.1534181240063593	4.648352398518389	0.45603090443996974	0.46054967601649566	0.3340883361880823	0.6769983686786297	0.26753670473083196	0.05546492659053834	0.03621296074916826	0.08257806134260083	0.017723351258080725	0.05622524533133049	0.08593500747406596	0.035902604715103176	106.59514573674132	-719.503961360341	3.4782833721891038	8.102405766190495	1.534891035736119	-5.0659348065298495	33.23292684473316	-1.33640753134839	0.013190436933223413	0.03709810387469085	0.8985985160758451	0.041220115416323165	0.00989282769991756	67.06360830735476	1.113669913394319	0.03693324748522827	0.6076014077436946	0.2164307136771371	0.6032420425585887	0.16586921850079744	0.6236044657097288	0.21052631578947367	62.07654558819963	42.51131740450194	52.509218043203624	0.5826709062003179	0.2702702702702703	0.14705882352941177	0.03127299154222378	0.004551465757369745	0.004598202054523015
97.17139672732459	54.940048648795944	96.5564012083723	0.29095354523227385	0.3276283618581907	0.38141809290953543	2.9083288484878964	0.5041279502691717	0.4822833260657789	0.34517636385536604	0.6497854077253219	0.23004291845493563	0.12017167381974249	0.03375228849056307	0.07525666263132388	0.017616897937143206	0.054815093026450226	0.08111235595296337	0.03468570837975671	38.181293297751104	-40.632456299984206	2.8217826589678334	3.965734512485815	1.7260345122951974	-2.5874360511352754	3.6545851338418904	-1.4489002143587966	0.01646090534979424	0.05185185185185185	0.8617283950617284	0.056790123456790124	0.01316872427983539	73.0563431098972	1.2206889206964884	0.12205451975682223	0.7204366881087321	0.2685991518088025	0.7087197855448059	0.152753108348135	0.4733570159857904	0.3738898756660746	88.14792695955126	54.90131266781293	89.59651526494127	0.3939393939393939	0.3047619047619048	0.3012987012987013	0.04828043081829324	0.005301099643814527	0.005504756235596848
86.82308207266226	51.72651632887823	89.21436952852663	0.3604531410916581	0.3305870236869207	0.30895983522142123	4.552446141239519	0.56690314619976	0.5003711752728586	0.44391478048602917	0.5580645161290323	0.2956989247311828	0.14623655913978495	0.033435093324178995	0.07430927745193969	0.017956432848343584	0.05915725952264621	0.08459487241088302	0.039435584679560966	67.9535454612539	-63.68725317302659	3.038850615964671	5.47371198078235	1.8182586567191263	-2.7366157984836392	5.123200922436451	-1.4581101634106957	0.008350730688935281	0.055323590814196244	0.8705636743215032	0.05845511482254697	0.007306889352818371	64.86869407917702	1.1982374748420912	0.1412662740202845	0.6751749560593736	0.25153889694104375	0.6392127126436659	0.15952890792291222	0.5438972162740899	0.2965738758029979	77.16817752758739	46.69577452362914	70.03486580483589	0.4287200832466181	0.34443288241415193	0.22684703433922998	0.03690528417449187	0.004378566660493646	0.003860480805971807
76.01081252446247	45.86772859205769	78.63587615494937	0.37652582159624415	0.4225352112676056	0.20093896713615023	5.3463788595150366	0.5328050657078157	0.48947417395212367	0.40707636333195624	0.5939629990262901	0.2940603700097371	0.11197663096397274	0.041202721051568934	0.10078758036409903	0.019755216189703818	0.05976204165882622	0.09135709317569202	0.03448522865366482	55.894573873329286	-75.99814663087149	3.3890458755434785	5.506417301389346	1.7824644884633247	-3.304953959236925	5.402578736712517	-1.9200272235126574	0.015429122468659595	0.06075216972034716	0.8534233365477338	0.05110896817743491	0.019286403085824494	66.94764123049362	1.1163831116658638	0.01671099501670359	0.6141549231257906	0.22017021479378682	0.6035594903841802	0.1641509433962264	0.6103773584905661	0.22547169811320755	72.95808377664282	45.426137484743926	66.95245249194042	0.4613935969868173	0.3380414312617702	0.20056497175141244	0.037000000000000005	0.004655771148711975	0.004161318750774123
106.70398635242206	53.7046486412743	108.45886701086532	0.24240121580547114	0.2948328267477204	0.4627659574468085	2.4501268840978376	0.4902624725434848	0.4536848530706491	0.35557109169433226	0.6429136975455265	0.24465558194774348	0.11243072050673	0.029425027408900607	0.06821380606219898	0.013972841980349086	0.047712259421885235	0.06029737309141375	0.025735844280656662	81.14779192195924	-20.87484892946938	2.674137379252682	4.744629660941071	1.5533545680930605	-2.3690114964913156	2.8777202586320763	-1.481130524642804	0.013016845329249618	0.04134762633996937	0.8935681470137825	0.043644716692189896	0.008422664624808576	81.11674808778557	1.2763387546921572	0.14186060282101468	0.7745163031666082	0.29951475407968176	0.7727284526905657	0.11840888066604996	0.5106382978723404	0.3709528214616096	87.3832444224051	45.82465357392943	88.42826000500258	0.33	0.36538461538461536	0.3046153846153846	0.04013726448077895	0.004123769297229422	0.004022463817087154
76.58383427681963	52.2449802929399	71.02907156599832	0.4369747899159664	0.28739495798319326	0.27563025210084036	7.071067811865476	0.6278974720054241	0.5911264987711992	0.4694829082974501	0.5576576576576576	0.26306306306306304	0.17927927927927928	0.04737391023132546	0.0796597860154132	0.02428892605607398	0.07558154299556498	0.1354598635468846	0.042299922695519035	1313.2566027699668	-3376.8486061527456	7.416218219892945	57.209129379225416	2.632861167110938	-18.461501109297206	151.939840839483	-2.5328616130902746	0.02349869451697128	0.11053089643167972	0.7397737162750218	0.09051348999129678	0.03568320278503046	73.0925798924339	1.2027483345820587	0.06451448738108151	0.6384815997403068	0.3065243445616523	0.6059978276179241	0.26186131386861317	0.46167883211678834	0.27645985401459855	69.1145245550986	48.2129479682591	63.788621982168465	0.4878048780487805	0.3406223717409588	0.17157275021026072	0.06712674578735364	0.0063747304940730345	0.008118150178196597
85.8037999625141	50.60813279583657	86.88836554003487	0.37317784256559766	0.33138969873663754	0.2954324586977648	12.930100540985752	0.832040694968642	1.0064124858820553	0.5705580632803147	0.5359179019384265	0.28848346636259975	0.17559863169897377	0.06237181239248613	0.14632819734148222	0.026274782997539263	0.09168115978495195	0.1414515564473607	0.05292560668501048	2913.220521451816	-2066.360791491243	28.79380801268644	197.14705497184556	5.032078020435618	-37.06746467207101	175.04273850643415	-4.69186563232849	0.0718232044198895	0.11823204419889503	0.5767955801104973	0.15359116022099448	0.07955801104972375	80.18124572451693	1.3080220738962856	0.07445423904582128	0.6938638130777339	0.3013480634878102	0.6658871009562293	0.20304017372421282	0.48751357220412594	0.30944625407166126	78.16452622774932	45.95698110315881	76.95436293705141	0.4152791380999021	0.3721841332027424	0.21253672869735554	0.05617828762075256	0.005690013647089205	0.006138153824509854
93.15884035914758	51.37297842774855	92.6297051660468	0.3079584775086505	0.3275663206459054	0.3644752018454441	3.6294981779763167	0.6844471881876468	0.6364361255250924	0.45789278144645906	0.607190412782956	0.2303595206391478	0.16245006657789615	0.04487295709701189	0.0735708862204688	0.02234109974659861	0.07512256607444648	0.09278633613313672	0.04550112463870189	56.12503944712015	-51.46739448579402	4.520297755226745	6.285574129088885	2.6644620608285807	-3.7495425041480788	4.866694481362537	-2.266192492769603	0.03431952662721893	0.09467455621301775	0.7467455621301775	0.08994082840236686	0.03431952662721893	70.62594742393453	1.1996934665193524	0.13849945184872453	0.726296446272094	0.2685573895042034	0.7259530850352705	0.12484700122399021	0.5238678090575275	0.35128518971848227	87.1616473539472	50.850192969020114	88.85423716182491	0.33615477629987905	0.4026602176541717	0.26118500604594924	0.06453681120105023	0.006189874215758781	0.006181887203591812
98.30233031296164	55.0985312294727	103.89583390111824	0.3119143239625167	0.24899598393574296	0.4390896921017403	4.951034956289191	0.8106755987775072	0.7541972902543029	0.5415603291128095	0.5880398671096345	0.24916943521594684	0.16279069767441862	0.05707270233930915	0.10358671857674136	0.028704586824346158	0.07827044423985244	0.09341366721570078	0.047884097102289226	75.84811223853569	-34.01885834778888	5.6585181553141615	7.2302777569019305	3.2718119103784447	-4.794911825039418	5.04544023599831	-3.2769129187833848	0.06344827586206897	0.12275862068965518	0.64	0.11586206896551725	0.057931034482758624	71.9707661085062	1.2620737894685023	0.13542071197010302	0.7169316497590608	0.30418556146072295	0.7307293242784665	0.19850746268656716	0.41492537313432837	0.38656716417910447	77.54372952106435	47.53481701107311	73.26400414852392	0.4248985115020298	0.36671177266576455	0.2083897158322057	0.03583294573433783	0.004612865881285679	0.003884095153885898
97.9749989441112	53.67032013112813	102.95959334320634	0.30182232346241455	0.2767653758542141	0.4214123006833713	4.143183913954233	0.7338447071120991	0.7291793631922234	0.4402369052889091	0.6366083445491252	0.2274562584118439	0.13593539703903096	0.04955150133805095	0.11707030253364951	0.022590041564502804	0.07877679691985609	0.11172498725145986	0.04502313977416101	59.93595999148652	-58.397572995125294	6.3604490288436155	7.555677260823073	3.6034395299138864	-4.94355909959737	6.659295277264475	-2.7763846395644496	0.05415162454873646	0.10830324909747292	0.6799037304452467	0.09265944645006016	0.06498194945848375	76.68131024555318	1.3132293460648612	0.08749509174897056	0.723176521077502	0.30841003450042953	0.6849405236370874	0.16865869853917662	0.49667994687915007	0.3346613545816733	74.80868052839587	49.728928223537785	72.735917495321	0.4565727699530516	0.3615023474178404	0.18192488262910797	0.07787810988975015	0.005615935297481908	0.0054686251678280826
105.33178925102698	51.706848006864405	113.70738501676243	0.22285714285714286	0.32457142857142857	0.45257142857142857	4.172964370050969	0.7539395174715885	0.7705991831758189	0.45254171626025025	0.649025069637883	0.22562674094707522	0.12534818941504178	0.05174974893228357	0.1045379008926414	0.023160874708873125	0.06977711177532685	0.08765999448711462	0.039145349713778484	64.05739318299068	-104.87521603962448	5.60462586963979	7.540476838912427	3.0934892702637584	-4.720026912626994	7.77012739149607	-2.402458291405269	0.052443384982121574	0.09296781883194279	0.6972586412395709	0.10965435041716329	0.04767580452920143	78.46410597179624	1.2072536669392333	0.1465710664921454	0.7567810648694441	0.268745988118262	0.7536024183525037	0.11442786069651742	0.4639303482587065	0.4216417910447761	82.5120422281785	52.84199150206941	81.166585348781	0.4053738317757009	0.3352803738317757	0.25934579439252337	0.04085339643163099	0.0058557647487339	0.005621159173617642
105.88380464746143	53.5995993486151	110.51892046649378	0.24773960216998192	0.3047016274864376	0.4475587703435805	13.263186643865824	0.709460759615062	0.9065436384504638	0.461784020366725	0.5844155844155844	0.2777222777222777	0.13786213786213786	0.07054440969647542	0.18507344795238645	0.02384094189317324	0.08334751944308967	0.1589337042601109	0.042088601039801575	267.23497141661244	-750.0	9.659155923413692	23.194271203363545	2.858581273824732	-17.516505208781425	82.58440896403843	-2.6281704359506897	0.05089820359281437	0.09281437125748503	0.7265469061876247	0.07884231536926148	0.05089820359281437	76.05458691002566	1.2606451357474697	0.08070024346378689	0.739187072025001	0.26762196288995904	0.7758966833320193	0.14325068870523416	0.379247015610652	0.47750229568411384	71.9183723361616	50.6354752099446	78.61699317394711	0.42311191992720654	0.36396724294813465	0.21292083712465878	0.05360970061472084	0.004762953026563049	0.004869518258186799
102.19837060641943	53.692812644407745	102.67771628412521	0.26231884057971017	0.2956521739130435	0.4420289855072464	3.975919250223465	0.7048119746579352	0.6401182582594817	0.5143618941645799	0.5548281505728314	0.2700490998363339	0.1751227495908347	0.05285792516285507	0.12033715325132757	0.027265965824878984	0.06163017259249462	0.09277291214579311	0.03588604028030192	56.53903951367964	-59.92451850650034	4.5132990031483935	6.664825725759693	2.509910928653018	-3.680460760006103	5.7346847950775475	-2.144754558679138	0.020895522388059702	0.09402985074626866	0.764179104477612	0.0955223880597015	0.025373134328358207	58.771835035509994	1.1560674494160377	0.11080459192963413	0.7152932837340301	0.2867968261225421	0.7428108623258473	0.1407185628742515	0.4086826347305389	0.4505988023952096	79.21038704638747	51.66824124443338	81.92515184907819	0.4369369369369369	0.33183183183183185	0.23123123123123124	0.039319206502675	0.0044669002443127465	0.0037103028148668545
94.98102766482572	54.497363597515786	90.65580131340032	0.30340557275541796	0.32507739938080493	0.3715170278637771	2.616982081199537	0.6743782131500987	0.5491807626727201	0.5074402337506597	0.5498281786941581	0.2611683848797251	0.18900343642611683	0.05780550537316828	0.11691665843879982	0.0284712034800198	0.07234800741338249	0.09874524025501893	0.04715725055392419	35.214625739440585	-29.37086927580116	3.7232091528289635	4.395707727960121	2.269846769359938	-3.01595187226116	3.2912625488584424	-2.3233275937768187	0.011023622047244094	0.07559055118110236	0.7905511811023622	0.09763779527559055	0.025196850393700787	52.60570771200897	1.105850701900277	0.09807427076651158	0.6619827178100988	0.27185412537026515	0.6517031485511522	0.19224806201550387	0.4310077519379845	0.3767441860465116	69.85715121905554	48.39398682522016	72.0638125881186	0.44254658385093165	0.39751552795031053	0.15993788819875776	0.034132096331752015	0.005089113574094939	0.003859346836397533
97.89545231209691	57.454666572874814	89.82633708036857	0.3112244897959184	0.274234693877551	0.4145408163265306	5.359370495105232	0.8315176832213137	0.8066172823787195	0.5626697916939487	0.5343511450381679	0.3053435114503817	0.16030534351145037	0.06409337905106453	0.11880109106609041	0.02972857044102238	0.09396578780497777	0.13707278446085636	0.05372404860139797	83.57655371266743	-75.89003473044431	7.702082866374051	10.98882737576723	3.4675006157823454	-6.251751491804073	10.113519402161307	-2.870942428595555	0.029619181946403384	0.11847672778561354	0.7038081805359662	0.08744710860366714	0.06064880112834979	78.76510940918806	1.1567429937997054	0.0695787715930862	0.6778199508360914	0.2965615704352505	0.6981526990667325	0.2106631989596879	0.4135240572171652	0.37581274382314694	69.1823379584206	50.44139449145668	75.94458523368732	0.44733420026007803	0.3784135240572172	0.17425227568270482	0.07893034904268446	0.0068596148693640495	0.007507240362760509
113.66421642780803	53.66943170466149	122.63939398929978	0.18205461638491546	0.3081924577373212	0.5097529258777633	4.6582476954420935	0.7380056144127779	0.6729446123588116	0.49686837622198543	0.5830815709969789	0.24924471299093656	0.16767371601208458	0.06072466087406011	0.12893301371891294	0.028199435212768385	0.07742380987988715	0.10245560100708954	0.05117747751421059	71.99747980003481	-59.24322204690076	5.660408037871978	8.095257492639577	3.305486422408883	-4.299648251295676	6.414140389494623	-2.4749682051815287	0.02837837837837838	0.10135135135135136	0.7175675675675676	0.10135135135135136	0.051351351351351354	68.54423300475018	1.1480035211663333	0.13714578304615604	0.7439808964663048	0.27673911274846635	0.7856418006190066	0.14705882352941177	0.3729946524064171	0.4799465240641711	76.70959639250258	53.94598802865652	80.21759296819272	0.4507422402159244	0.3076923076923077	0.24156545209176788	0.034073450074801635	0.006100973284654229	0.0053177521185168155
132.70109274137513	46.721680129985586	149.50374172003347	0.10689388071262587	0.21456235476374902	0.6785437645236251	9.492488178639864	0.6249661189888376	0.6907573644659893	0.46563676141754246	0.5644481887110362	0.2712721145745577	0.16427969671440606	0.04624012981568253	0.1070198546369091	0.021740565212293943	0.06856644668165043	0.10364163844958432	0.03455938133520732	143.876710440596	-145.8345186916512	4.2665211811087085	10.696148087428451	1.9091487147631512	-3.8483449096358013	9.819025262289793	-1.756444829610472	0.015873015873015872	0.0626984126984127	0.8492063492063492	0.05396825396825397	0.018253968253968255	98.27151594819229	1.0969013539510974	0.16305595893974653	0.7837603305665405	0.2234072709341994	0.8889933996969674	0.08752904725019364	0.2935708752904725	0.6189000774593338	76.20365370518086	55.554429651575035	78.85711014166068	0.4120922832140016	0.31105807478122516	0.27684964200477324	0.17966635745180565	0.00541186224846415	0.009750660045479096
122.17541074842812	50.361271393904644	139.40236923527215	0.15466101694915255	0.24258474576271186	0.6027542372881356	7.166773547428777	0.6532487659324839	0.5790678168513513	0.5033705333653946	0.5393518518518519	0.2777777777777778	0.18287037037037038	0.04462539892425474	0.09774670124198362	0.023843860460333856	0.07283410877832076	0.09435926243766055	0.04733805192300362	78.12715526077811	-95.44185639035265	3.164732699430097	5.3836455476904606	2.04034182606388	-2.6063986350147372	4.805430487017985	-1.7965377726105785	0.008556149732620321	0.053475935828877004	0.8641711229946524	0.06524064171122995	0.008556149732620321	69.91896562692072	1.1206980791894232	0.1094122041167524	0.7473091583837462	0.2550302838235195	0.8492888363628399	0.12713675213675213	0.3194444444444444	0.5534188034188035	95.8581890288246	51.10482891983348	113.84496058688356	0.3146067415730337	0.28651685393258425	0.398876404494382	0.06268173577685927	0.006205040930536652	0.008769162300998109
100.35575858527798	50.39742379099793	114.58774287318234	0.2884422110552764	0.23618090452261306	0.47537688442211057	2.3360941993465505	0.5912032783013745	0.5659526009607949	0.3999874021699731	0.6287625418060201	0.22073578595317725	0.1505016722408027	0.03210689428490917	0.07285883198781419	0.0168137756971138	0.05220662203906867	0.056624286621286914	0.029798741462072606	14.620028811891634	-13.176870545728152	2.9126200447006347	2.9599811337746025	1.6894322302683276	-2.313453367418509	2.1940616395898163	-1.5497086169680083	0.0030272452068617556	0.06760847628657922	0.8284561049445005	0.08879919273461151	0.012108980827447022	66.725148618031	1.123025024268869	0.1636321480611277	0.752886593766595	0.2631264193203625	0.7798512505924711	0.09062821833161688	0.43975283213182287	0.46961894953656025	70.50991802011535	55.009220616792305	59.17233770013197	0.5263157894736842	0.26526315789473687	0.20842105263157895	0.039370039370059055	0.0036693214436450527	0.0036682497263314114
71.47032040421689	46.98794143263017	77.17277947085361	0.41353936718175127	0.4179543782192789	0.16850625459896984	3.686198237371439	0.47515979775356987	0.4839863387511023	0.2805494045297031	0.6938461538461539	0.19615384615384615	0.11	0.03937087616562656	0.08947338658109778	0.01941225860444554	0.0582597819271613	0.07803872385199716	0.03326883980144233	70.74866823423801	-55.093974012171955	3.2177935334006817	5.359076721438401	1.6645976621637621	-2.8441574378796566	4.393095253565265	-1.6821860943853486	0.008982035928143712	0.051646706586826345	0.8585329341317365	0.0658682634730539	0.014970059880239521	73.11470569917988	1.0568296368576409	0.11520485049238649	0.5767275659142557	0.2246623229285987	0.575912447902358	0.2744665194996321	0.5386313465783664	0.18690213392200147	56.47676788346631	48.67986940182038	36.39551840690736	0.6459259259259259	0.19555555555555557	0.15851851851851853	0.07894935085230277	0.005124249849079411	0.0061212702967082255
110.2132013241374	53.75884734530965	121.21843655229544	0.24786324786324787	0.24786324786324787	0.5042735042735043	5.244044240850758	0.645398570825815	0.7410734118509551	0.32553231157632095	0.6984732824427481	0.19312977099236642	0.1083969465648855	0.03955997809179788	0.08592593864568969	0.015218614621034698	0.05956708144532528	0.08004533322774561	0.028146046972369932	64.0079684777844	-70.85205164033012	4.2332794369264395	6.794519187549032	2.0983446806313246	-3.851641122377746	6.020160811117428	-2.107444172293557	0.028225806451612902	0.08870967741935484	0.7842741935483871	0.06720430107526881	0.031586021505376344	118.40157469991799	1.343509111551374	0.14434176957027423	0.8149228972279108	0.3144908630977304	0.8278789742214904	0.1915269196822595	0.4165931156222418	0.3918799646954987	82.15337579159682	51.0094635870848	83.44305350183663	0.39208882720333105	0.3983344899375434	0.20957668285912562	0.08141252974819048	0.005087452446364284	0.005597604700336826
111.82529963759067	52.7669935769549	123.29739629718296	0.22002085505735142	0.27007299270072993	0.5099061522419187	3.1603250340728652	0.7266867776339466	0.707750637305471	0.44727533343768866	0.6229712858926342	0.22846441947565543	0.14856429463171036	0.03895321231711581	0.06928251954622686	0.018460891620590836	0.06739337459070624	0.09355168235064687	0.04136818503362652	39.995175794285174	-154.2625235690074	4.040347466839653	4.553196130127361	2.8328420650649466	-3.3575310922535966	7.4130149281719655	-1.9356557042901859	0.021052631578947368	0.0968421052631579	0.7536842105263157	0.1031578947368421	0.02526315789473684	79.01836456176011	1.203232380658188	0.1403044102063378	0.805470476009096	0.2878066031967923	0.8751863272355925	0.09411764705882353	0.4797385620915033	0.4261437908496732	81.99615338672889	51.44524792787707	77.09892725478521	0.42546245919477693	0.3253536452665941	0.24918389553862894	0.057775427302617165	0.004604582564160167	0.005293211578390203
78.94268235026188	44.4093482197104	82.27772440563159	0.37877770315648085	0.4419073203492277	0.17931497649429148	5.105144464165535	0.43367823883958384	0.3719319514810834	0.3535294102034129	0.6664406779661017	0.2861016949152542	0.04745762711864407	0.03341094077671687	0.0757189120046492	0.019251845056141692	0.04805975367025146	0.060653939372076034	0.03127653378917941	1230.6763420966474	-1027.0345661174215	6.855816389890448	62.226726923700184	1.6255192095743776	-7.396666675929831	57.64304232264833	-1.5379208621755	0.001366120218579235	0.03551912568306011	0.907103825136612	0.04918032786885246	0.006830601092896175	71.64759427257046	1.3995738423114603	0.13774777902626464	0.7530437955638885	0.24834902607894285	0.7560165595330812	0.10875912408759124	0.5321167883211679	0.35912408759124087	73.53559264699484	51.266854488148745	65.11963314081831	0.47311095983662355	0.3117767188563649	0.21511232130701158	0.07145628033979938	0.004046974000595415	0.0047866757836201
79.99463282523551	49.30206898499699	80.68774107189054	0.35578446909667194	0.47385103011093505	0.17036450079239301	2.62850624871262	0.3923707120534979	0.3139979914482631	0.3057358775279083	0.6876494023904383	0.2725099601593626	0.0398406374501992	0.03172252101317165	0.0743636824644892	0.019912111459446248	0.04734246662321538	0.07306001221144726	0.030991483972592163	27.21949597212193	-31.66264953443477	1.866107395905907	2.758603647581745	1.1578243537854571	-1.6209418968960425	2.214457022979507	-1.0719782334442107	0.0015961691939345571	0.019952114924181964	0.9561053471667997	0.020750199521149242	0.0015961691939345571	68.56552458015152	1.2505465769393809	0.1340361698315953	0.7417491507231607	0.21709367295400775	0.7422586801076374	0.07026143790849673	0.5498366013071896	0.3799019607843137	66.56811765459625	51.35394914938429	60.249433063489136	0.5028022417934348	0.2922337870296237	0.20496397117694154	0.04115823125451335	0.004133597841669891	0.003955682888277886
70.54260015748015	48.12446543270986	65.05895909228637	0.4547244094488189	0.3956692913385827	0.14960629921259844	7.2402110167534195	0.5698572405329486	0.4976455836870297	0.4655119254729617	0.5465587044534413	0.3340080971659919	0.1194331983805668	0.04918394808492889	0.09965636947619284	0.029412016424355418	0.06769255579576004	0.08384619564575532	0.04391544477094138	107.71158003999331	-92.17278719972563	3.973168300602297	7.860829616066917	2.0595434694315466	-3.181991474839276	6.43685589268242	-1.8952283915728272	0.016145307769929364	0.04238143289606458	0.8688193743693239	0.05751765893037336	0.015136226034308779	80.0694630303666	1.4358638350498305	0.059728979670968324	0.7173173988877974	0.23375178194289806	0.7260195776187595	0.0931174089068826	0.5536437246963563	0.3532388663967611	64.67904279917028	46.4476680260715	54.77537859972148	0.5420375865479723	0.3086053412462908	0.1493570722057369	0.05011985634456667	0.005747194334903532	0.006344662111855525
89.03701278747337	52.05099302023135	88.47125701323955	0.31683168316831684	0.4166031987814166	0.26656511805026656	3.615495332645022	0.4701927401727065	0.4203306043122735	0.35107967724278255	0.6564465408805031	0.26257861635220126	0.0809748427672956	0.038730698032630136	0.08403746665796978	0.022952153607983222	0.049002931925532164	0.06965423637311964	0.030158378267233738	56.66469111603818	-47.872642381565726	2.7028725710720325	4.3525103704095125	1.3833127441468178	-2.100791208912882	3.074953989657736	-1.3269179350720066	0.004611837048424289	0.03151421983089931	0.9054573405073021	0.04688700999231361	0.011529592621060722	84.98119767242011	1.4357627338676076	0.13911631517546721	0.7782223824504182	0.26100539229318925	0.7614966334248998	0.09334485738980121	0.5229040622299049	0.3837510803802939	74.20960858590445	50.19603102057309	74.39440172732455	0.43764523625096824	0.35321456235476373	0.209140201394268	0.07598684096605149	0.00535077764205018	0.006839243914905178
86.605132601258	48.265874341569045	85.64393672530784	0.32205513784461154	0.42857142857142855	0.24937343358395989	4.0870153007639285	0.6263694870306392	0.4755047065591603	0.5684196834421321	0.4658792650918635	0.3779527559055118	0.15616797900262466	0.04754082493442203	0.09426871507850448	0.026096212777954545	0.05473362556010687	0.06209886198268165	0.04002619639330979	52.26382039437761	-55.44570873282225	3.0197247250274537	4.31652109323194	2.1236291162414656	-2.5594935875783045	3.265259332611176	-2.0217786245814446	0.0038022813688212928	0.053231939163498096	0.870722433460076	0.07224334600760456	0.0	69.18174699788118	1.3995087966718265	0.19884241685043408	0.8077225162406296	0.26516198814737973	0.8052366636936836	0.08892128279883382	0.48542274052478135	0.42565597667638483	68.83552003202765	49.71373185585347	63.51408643862908	0.48481012658227846	0.310126582278481	0.20506329113924052	0.049859803449271635	0.004843086651858808	0.004989936582690582
88.51729178992471	47.72921180655948	91.91565582101147	0.3169456066945607	0.3399581589958159	0.34309623430962344	1.71355069486579	0.4873097907689057	0.3800009115240856	0.4054775835476302	0.5613850996852047	0.31899265477439664	0.11962224554039874	0.028269737246685727	0.07112741710055766	0.01675365875752424	0.05231652768078922	0.05412280477060276	0.04024654021692771	13.51345953387218	-13.338429165246394	2.0749953800614156	1.827463213737927	1.6332550928143523	-1.7720109075629804	1.630377155509966	-1.3383611964751203	0.0021008403361344537	0.0273109243697479	0.944327731092437	0.02415966386554622	0.0021008403361344537	54.66834359473981	1.1340803666521575	0.1666372201548473	0.6948211370852175	0.25572253535009964	0.7036514645326517	0.19169329073482427	0.3972310969116081	0.4110756123535676	75.52333498392686	48.957442286780356	70.7060201962517	0.4528101802757158	0.33191940615058324	0.21527041357370094	0.04182104733265297	0.003993127137119035	0.0043567898720623865
85.38031633064013	49.50197908536495	88.91091266311336	0.35330948121645794	0.41949910554561715	0.22719141323792486	2.8515563415788843	0.460201087601194	0.39421649358492417	0.3772263085008549	0.6063348416289592	0.3095022624434389	0.08416289592760182	0.029147353261263845	0.07707882137809377	0.0173634504161806	0.05565779319154133	0.08953943107463602	0.03281833901478653	32.43122349382325	-35.91335320960211	2.269670616589527	3.574637925618222	1.3036832750736569	-1.9239210733656587	3.1214404482720424	-1.2125345531810219	0.0027198549410698096	0.02629193109700816	0.9320036264732547	0.03626473254759746	0.0027198549410698096	60.32306467518684	1.1596175299961071	0.16301447214867534	0.6708241797348862	0.245689694315657	0.6807972634978543	0.14751131221719457	0.47420814479638007	0.3782805429864253	73.24873218612554	49.152662702805806	70.00046693760869	0.4660633484162896	0.32941176470588235	0.20452488687782805	0.054653453687758834	0.005173732751537816	0.00580034378826762
93.0711241420619	52.6989035281731	94.58325523888816	0.3466003316749585	0.2769485903814262	0.37645107794361526	2.9744401968961403	0.521718892175042	0.48015392689315367	0.37904455523144215	0.5962199312714777	0.2706185567010309	0.1331615120274914	0.03213997139074575	0.08712523001446025	0.013715550786501008	0.05460357304342088	0.07458740634535696	0.033062312118405664	76.43548309929298	-41.756947487213175	8.32258543357198	19.926930887469634	1.8146919498260496	-2.386526882848774	3.7426427570515144	-1.341737568209768	0.007860262008733625	0.04279475982532751	0.9013100436681223	0.04017467248908297	0.007860262008733625	77.01247491723365	1.287227597287304	0.13697320828749385	0.6850002732739976	0.288555132318322	0.6416014007667344	0.23938572719060525	0.4110207768744354	0.34959349593495936	83.74535517631585	51.333711812708586	82.07339698694159	0.40084745762711865	0.31271186440677967	0.2864406779661017	0.04913247398615299	0.0048118049737280585	0.005242861951617841
99.2903032836367	52.05476208704066	98.24973647856947	0.2542372881355932	0.339924670433145	0.4058380414312618	6.669934950952446	0.6321833512795941	0.5854129890927449	0.4892392065848394	0.5460992907801419	0.3009118541033435	0.1529888551165147	0.04217535327707767	0.08164498758057488	0.01837067934865552	0.07321690599156948	0.23929221609864285	0.04315971625246221	66.67977136938981	-37.68369822245225	3.8485549780218884	6.6149214418836895	1.8621698604206731	-3.0160113969559985	4.930581282055166	-1.5918948533625166	0.01848249027237354	0.04085603112840467	0.872568093385214	0.042801556420233464	0.02529182879377432	78.7135107541815	1.2549311970561539	0.09241164325775832	0.7657817069775851	0.28613157428551034	0.770145602310521	0.13725490196078433	0.4793028322440087	0.38344226579520696	80.85336637446575	49.90626561023915	76.10614049761443	0.39176245210727967	0.34674329501915707	0.2614942528735632	0.07245688373094719	0.005167455979200285	0.0059615545034856585
93.35644940829047	50.06942655953407	87.97947638106842	0.3095004897159647	0.3388834476003918	0.3516160626836435	4.513159281693926	0.6203124947424673	0.5770565543651763	0.46058975235522404	0.5614406779661016	0.263771186440678	0.17478813559322035	0.03905105593984954	0.08214931043796163	0.018838545899535392	0.06549087088588901	0.08425721126696872	0.04420390037629861	52.26460261532333	-156.23150778146078	4.001801865157861	6.365914139093562	2.010303004186757	-3.629778569011153	8.741283536938937	-1.748065172664361	0.013211382113821139	0.05894308943089431	0.8404471544715447	0.07215447154471545	0.01524390243902439	74.20949657519672	1.2638248440644952	0.12012440081707114	0.708964519062804	0.27707258305538146	0.6656418197250557	0.1645021645021645	0.5043290043290043	0.33116883116883117	89.8317104079549	49.99932182494858	93.52145337692222	0.3225806451612903	0.38205645161290325	0.29536290322580644	0.07547847375245474	0.005303080923511534	0.007252753487010174
109.98700850734332	53.843340142803235	113.29626568380506	0.20854700854700856	0.31965811965811963	0.4717948717948718	4.327980879500655	0.4882047442037495	0.5071770686445656	0.30696951755259866	0.6525652565256526	0.22142214221422143	0.126012601260126	0.030884301358637418	0.08094306652898915	0.014252422965040156	0.0648385573522924	0.23529416044879436	0.035370695196434564	44.24269900092389	-60.881212521390154	2.696910661748596	3.8451821736148317	1.3469600699032682	-2.210933125860816	3.55059320266493	-1.3893015566360531	0.00516795865633075	0.046511627906976744	0.880275624461671	0.056847545219638244	0.01119724375538329	66.93070974096577	1.2310724260661368	0.21203974008794133	0.7326310051786717	0.24824348582411673	0.7568923461887087	0.10759493670886076	0.4692585895117541	0.4231464737793852	79.05003521284355	57.26139311596642	78.19315980419731	0.4233183856502242	0.3165919282511211	0.2600896860986547	0.03656501059756445	0.004775998417727466	0.0051932617304327345
99.87922359904162	53.79055656095138	100.86242380235174	0.27218225419664266	0.328537170263789	0.39928057553956836	3.5431330608834357	0.6626315900669648	0.5453129982760797	0.5535807194106617	0.5208333333333334	0.2799479166666667	0.19921875	0.03983584259844503	0.08574897094777426	0.02233139195494813	0.06964832876656193	0.07084874409201512	0.055984821812907114	51.15436998226982	-35.46521314528197	3.0333766308104755	4.186421434235995	2.2749080953269205	-2.7204681951561316	3.0578555545965216	-2.1253092976252197	0.0048484848484848485	0.06666666666666667	0.8424242424242424	0.07636363636363637	0.009696969696969697	64.82348906569932	1.2023567906401234	0.13443463944314832	0.7488089120082848	0.26887862859325284	0.7216331492368615	0.10040705563093623	0.5563093622795116	0.34328358208955223	83.7175958985203	47.510970921682386	81.19027675511737	0.3609112709832134	0.36330935251798563	0.27577937649880097	0.02477902338672773	0.0038209966204223325	0.0031302239722065
88.57845378764945	40.23050164117091	93.08293384552425	0.229	0.467	0.304	1.8384974410618156	0.42725922505112346	0.31422596525152396	0.3517225366057197	0.6409227683049148	0.3059177532597793	0.05315947843530592	0.028545083039194064	0.0676638117714791	0.016942884743571536	0.050878163564177126	0.05343525308664438	0.03540947027375188	26.634795869007373	-13.38967070043716	1.7759846559030799	2.0161767799746992	1.3787280509705582	-1.5958110429935406	1.5451718670545433	-1.1841212122576037	0.0020100502512562816	0.016080402010050253	0.9618090452261306	0.019095477386934675	0.0010050251256281408	49.37664341608567	0.987315622956975	0.15914703576277053	0.6208066638562137	0.21453586193949917	0.629204755263397	0.158	0.596	0.246	85.52073329763776	42.233129572841676	85.24187797114757	0.3533533533533533	0.42242242242242245	0.22422422422422422	0.05710516614107693	0.004921000012133177	0.005833784466717385
106.77915510710217	51.77320871475027	105.19010066258902	0.18113612004287247	0.3890675241157556	0.42979635584137194	2.9474698870722635	0.5464143161079743	0.45987350209278854	0.44164164998582955	0.5684093437152391	0.2825361512791991	0.14905450500556172	0.03342103769871947	0.08095131358014675	0.01781270571572699	0.05460584806694176	0.08331876813440263	0.037808663397938494	30.926679553171024	-38.02049533595639	2.735603898874682	3.411671437683456	1.6294469931016866	-2.1904480423803006	2.9120455448736284	-1.548365135160778	0.0032502708559046588	0.0390032502708559	0.886240520043337	0.06608884073672806	0.005417118093174431	58.88504348888813	1.1944908956782172	0.14068380646341402	0.7145040069642332	0.2636600589690313	0.6889508991964244	0.12921348314606743	0.48651685393258426	0.3842696629213483	96.9791649433865	50.33312202146446	105.65834529901971	0.29292929292929293	0.34231200897867564	0.36475869809203143	0.07749193506423749	0.005027647398473411	0.00647556871377684
112.22335740676094	55.89958237326419	125.74252312565622	0.20516304347826086	0.265625	0.5292119565217391	17.30967937311376	0.7205584795340048	1.1299164486071047	0.46354722850843494	0.5824508320726173	0.27155824508320725	0.1459909228441755	0.04247672754657199	0.08703468445461586	0.01891107374894293	0.0829981099089127	0.1643782373975756	0.039318610272991286	4009.0217483156057	-1889.9972782099853	37.70839951597238	301.78149132667903	3.1095047799150626	-37.81921728310198	171.41583024707072	-3.0773225803200406	0.028379387602688575	0.09783420463032114	0.7371172516803585	0.10156833457804332	0.0351008215085885	96.00870590265798	1.1540932825126637	0.07239514851568492	0.7208584848091146	0.29412468660927726	0.7778666128296208	0.1763869132290185	0.3705547652916074	0.45305832147937414	95.26849194598925	45.52575402242228	99.05302183851808	0.2697183098591549	0.373943661971831	0.3563380281690141	0.07119691004531024	0.004983657176663459	0.006565266782224448
120.91199965379192	52.865323544294355	139.2442972184317	0.17139852786540483	0.23449001051524712	0.594111461619348	4.71574951034603	0.7393878443824269	0.6149488258551009	0.5823223203200834	0.5188335358444714	0.29404617253948967	0.18712029161603888	0.04622899177028995	0.08080283531970125	0.02070533964860231	0.09216634898202264	0.11528751456112186	0.063073818541945	70.03456593955971	-48.380448099576185	3.5435469725323263	5.885811882524573	2.22835692858552	-3.1087114125439523	3.752919561073172	-2.292344862696763	0.010649627263045794	0.0777422790202343	0.8242811501597445	0.07880724174653887	0.008519701810436636	81.21204496395815	1.116646165892115	0.12082576143677655	0.7817978144141632	0.25098709032990435	0.8337183318364814	0.10010649627263046	0.3780617678381257	0.5218317358892439	96.91268411899513	50.72076920749054	98.94945808420887	0.3348467650397276	0.3098751418842225	0.35527809307604996	0.04893873721296863	0.005098831445209556	0.005479035819152917
108.72423388170284	58.483602085734766	122.07899263138796	0.25259515570934254	0.2422145328719723	0.5051903114186851	4.326263201422431	0.7892264107489331	0.647422636498851	0.6577905553566027	0.494550408719346	0.2997275204359673	0.20572207084468666	0.04895420819187811	0.0738299467034474	0.025473897566477974	0.0917531306010843	0.1901337397367674	0.05753412788761823	58.38503334689146	-55.235853030878246	5.1716965802278105	7.675213026042309	3.074286360029043	-4.229314931205034	5.997053621591978	-2.4286606071098724	0.04081632653061224	0.08163265306122448	0.765906362545018	0.08523409363745499	0.026410564225690276	78.95471932673739	1.1567410561229452	0.059964396170151896	0.7333599309279206	0.28376559849463856	0.7789036983660256	0.17001180637544275	0.358913813459268	0.47107438016528924	103.80113440817976	44.31740117570209	104.52014901853704	0.18781094527363185	0.4465174129353234	0.3656716417910448	0.0742563128629479	0.007311410814834082	0.0076832129495673935
98.74448670939309	59.386313847894286	96.24389074092078	0.3379583746283449	0.22794846382556988	0.43409316154608524	9.306150893062313	0.9594089551544966	0.8804264313543843	0.7324135896641577	0.5019011406844106	0.2788339670468948	0.21926489226869456	0.059935222805713444	0.0921115338415987	0.0310997453391524	0.1105287320915622	0.18558425680851592	0.06374072185014312	478.923786447442	-65.17711593783244	8.188444663019057	23.952977616608173	3.537044359284625	-6.820831914148875	10.523831084813185	-3.2635491587461374	0.04782608695652174	0.10434782608695652	0.6967391304347826	0.10978260869565218	0.041304347826086954	115.49913536312674	1.1691338560847888	0.12219393658875262	0.6873005623224134	0.2987220688480984	0.7142223765745065	0.2398753894080997	0.3707165109034268	0.3894080996884735	97.24721961109928	46.1530804636353	100.7842978675626	0.24152106885919836	0.41109969167523125	0.3473792394655704	0.1745021489839022	0.009959166404200605	0.013041204448799248
120.85985110001542	55.1207358819962	134.49778655827436	0.174496644295302	0.27069351230425054	0.5548098434004475	5.120985236838548	0.7834514845821527	0.6287222846538397	0.6227978895583168	0.49934469200524245	0.28964613368283093	0.21100917431192662	0.04782853045990468	0.06906679820311587	0.028013141919475272	0.07624148483517909	0.11359750322753386	0.05183522860588976	72.23031395707507	-41.11619519394853	3.9538783978956618	5.528167708548081	2.534894175957663	-3.216103133211981	4.0979421798098565	-2.2516870095180535	0.011363636363636364	0.08522727272727272	0.7795454545454545	0.10681818181818181	0.017045454545454544	80.78429697318192	1.1865615672141738	0.18910818410355254	0.77582695085283	0.2633412961605327	0.7987489149778808	0.10320284697508897	0.42823250296559906	0.46856465005931197	100.83943083240567	46.31559603620081	106.22097625986356	0.23439340400471143	0.3945818610129564	0.3710247349823322	0.0293598365118064	0.005205142439761898	0.003659329485729923
118.99753424611168	54.6389619297495	132.72300596221763	0.18635809987819732	0.25334957369062117	0.5602923264311814	5.5715416259501405	0.8363621755392037	0.651118542567423	0.7419701061264	0.44142857142857145	0.2842857142857143	0.2742857142857143	0.05218974387800862	0.09083980266919175	0.029859628813395874	0.07865944305268137	0.09595860474504246	0.060435505729368635	88.18115228082658	-63.95066188589934	4.431294121889226	7.261927113219291	2.742302343030667	-3.898948950372627	6.002895673574672	-2.4526069187809627	0.02	0.0825	0.78	0.09375	0.02375	79.2253339389529	1.1112766302302246	0.13899245085210615	0.7330611395590543	0.25408338127070823	0.7682804325007506	0.12300123001230012	0.4280442804428044	0.4489544895448955	98.61601918859354	48.93886488121183	101.98210884759389	0.3011889035667107	0.36591809775429324	0.332892998678996	0.0364828726939094	0.005058924503793983	0.004412626453857192
99.06632604715584	53.02039506728349	101.97183984562264	0.2696078431372549	0.3323529411764706	0.3980392156862745	3.200292881532691	0.5063436403243926	0.41561270022178765	0.3884385347997515	0.5755467196819085	0.30318091451292245	0.12127236580516898	0.03535443210263062	0.08131948567073735	0.01971778694381194	0.05284397981058004	0.09548249072483071	0.03288947493162288	33.77103090518968	-40.97388490220325	2.472626669853643	3.9110763103693027	1.60567154534373	-1.9521305673614349	2.944362313310835	-1.3302953961036108	0.002976190476190476	0.028769841269841268	0.935515873015873	0.030753968253968252	0.001984126984126984	63.15901756174623	1.1931376120048014	0.13104744847524252	0.7363853721938769	0.2777774594583604	0.7215772824126425	0.1431693989071038	0.4896174863387978	0.36721311475409835	88.2697714236267	48.30654822525623	94.56892944033913	0.30030333670374115	0.43882709807886755	0.2608695652173913	0.05155579501860097	0.004902396024452428	0.005636576885735166
102.68022974946561	51.62571074529793	101.75949392323713	0.23452768729641693	0.3572204125950054	0.40825190010857765	3.3437705137612648	0.5869739312975385	0.5116301578293738	0.41936004521978365	0.5649202733485194	0.23120728929384965	0.20387243735763097	0.03850274630506437	0.08675884413761081	0.022379874707567637	0.059781085139978096	0.0845072325659934	0.03798635745271095	35.754179652017704	-48.005273512084045	3.042284959427914	4.650506804768484	1.7927617767503474	-2.4931434658672655	3.410040148449565	-1.6685811701377902	0.007709251101321586	0.05066079295154185	0.8788546255506607	0.05616740088105727	0.006607929515418502	66.0892733760894	1.2301980465288158	0.11978723738261947	0.7665824678785536	0.28088934995663056	0.7782307516484402	0.12435897435897436	0.4858974358974359	0.38974358974358975	95.59564928831519	46.236917814270356	102.02034701558229	0.2799097065462754	0.3939051918735892	0.3261851015801354	0.05104899607240088	0.005803824098649378	0.00653577880076395
99.59589881542236	47.21714384529837	100.7484685535425	0.21731601731601732	0.3991341991341991	0.38354978354978353	8.180579135978089	0.592080674642872	0.6191638597337528	0.4958687362422758	0.5191793041926851	0.32738626226583406	0.1534344335414808	0.030637451464014684	0.0517408474942649	0.018895109424873352	0.05012131933959447	0.055875107864824754	0.037306073351487584	859.7255399484043	-1620.442326444645	11.819122416147046	68.04890615965736	1.8945924891606414	-35.0169961048646	162.39420641834812	-1.703280227575107	0.002749770852428964	0.04216315307057745	0.8845096241979835	0.054078826764436295	0.016498625114573784	76.6480148012388	1.2160774579893137	0.11625444746430964	0.7642106801415912	0.2624904041906958	0.7680414435447087	0.09922178988326848	0.4980544747081712	0.4027237354085603	104.23533289402083	45.95185850244741	114.4439547804165	0.22458001768346597	0.34394341290893016	0.43147656940760387	0.03834057902536163	0.003963908814175621	0.004075894344469024
105.1311837426648	49.41700387242522	105.80234700794779	0.19064124783362218	0.37435008665511266	0.43500866551126516	3.9612966886584706	0.6491583263817794	0.5177121119143843	0.6101481705871006	0.4708029197080292	0.3302919708029197	0.1989051094890511	0.044644968438876956	0.09906686009210672	0.026191668383485616	0.05599997735194895	0.05940195728852494	0.04285084859432881	118.63291305169793	-623.9796225887277	3.7955750195951987	9.385079669675687	1.9588675606015344	-4.866901050812855	35.42177472414531	-1.8247943365081887	0.0071174377224199285	0.046263345195729534	0.8701067615658363	0.06405693950177936	0.012455516014234875	45.001045285796785	1.2242407497180752	0.14035008925003678	0.8027461949834792	0.26025953659419093	0.8504262620127221	0.09689922480620156	0.4011627906976744	0.501937984496124	88.7579117379988	48.5721923200864	95.79279649503216	0.29577464788732394	0.3714788732394366	0.33274647887323944	0.06395310782127793	0.004761237840830249	0.00531371217045019
108.77126147477571	49.65768763950593	111.28771530886407	0.1965909090909091	0.3534090909090909	0.45	4.709071992707469	0.7278224658405166	0.5705725655540974	0.6667750518901415	0.4475955610357583	0.31442663378545005	0.2379778051787916	0.05357152087737425	0.09857844804047204	0.031244510434215424	0.07130654728436046	0.09735318995488218	0.04910967521972453	267.3179211502449	-58.65177688015496	4.058562029779673	13.873759411044581	2.153765435716894	-3.306265879804225	4.932931047029632	-2.2112089888630573	0.010404624277456647	0.07745664739884393	0.8404624277456647	0.05086705202312139	0.020809248554913295	77.96082040555076	1.193644771445842	0.1441989703041646	0.7893366973296911	0.2588642049283925	0.8262558631596466	0.10666666666666667	0.3842424242424242	0.509090909090909	90.41471308237854	50.21974566551798	92.02306501095853	0.3348891481913652	0.31971995332555425	0.3453908984830805	0.05506359959174482	0.005092354205517907	0.004648304033365085
102.48556757079501	51.23738946921207	104.23880467056624	0.24604012671594508	0.34213305174234426	0.4118268215417107	2.6574263248896366	0.7080079896812764	0.5146236336215054	0.6713333190407744	0.44141069397042093	0.3003412969283277	0.2582480091012514	0.03963079671503711	0.0797116235570087	0.024663910928820983	0.05767231350324023	0.05632973036741815	0.04422164205807678	25.984039829147235	-32.10011600417285	2.872989087104465	2.7712196215098794	2.1528143704590232	-2.4572099033745727	2.3531285895071132	-1.9433171210615023	0.0	0.05832449628844114	0.855779427359491	0.07953340402969247	0.006362672322375398	81.9936706697778	1.212680465407705	0.18750385713694834	0.7928686438179838	0.2647321651125901	0.8078045629161849	0.09333333333333334	0.4763636363636364	0.4303030303030303	100.59788976918092	45.447085185821834	111.94172540056324	0.21945945945945947	0.36972972972972973	0.41081081081081083	0.039774363602702686	0.004911555734037313	0.004392789037842774
111.99249651762247	48.9468180327936	116.62657062947665	0.1934156378600823	0.32839506172839505	0.47818930041152263	2.954172523493486	0.5919031179833055	0.5049623537224159	0.5110587219101137	0.525629887054735	0.2945264986967854	0.17984361424847958	0.039399778902294166	0.081629753417891	0.022507226670926334	0.059049906545973495	0.122313939904803	0.03710036566597827	31.241087965766624	-34.54475947417899	2.5384369719611994	2.7503259972891834	1.8266552281024575	-2.2898533380983523	2.168782212799785	-2.0161290322580645	0.001652892561983471	0.05206611570247934	0.8842975206611571	0.05702479338842975	0.0049586776859504135	91.19230209565968	1.2406927051120742	0.12415085740607901	0.8202901315774775	0.28262178584672165	0.8550745612580855	0.13241525423728814	0.4375	0.4300847457627119	96.6424529075879	47.37112239518682	99.22736719428933	0.3076278290025147	0.3193629505448449	0.3730092204526404	0.056877060402239485	0.004240024921366257	0.004637470335599837
106.75504788165357	55.35256693749426	119.5411436294477	0.2857142857142857	0.21475256769374415	0.4995331465919701	6.979971346646058	0.9541492171597237	1.099065903423105	0.682622542091634	0.47639956092206365	0.31613611416026344	0.2074643249176729	0.038648316780062655	0.07960781816598787	0.02245635717410456	0.05215682751719419	0.0714572038402514	0.03481332345561622	391.9780574511424	-159.86894430117977	3.1943716722549387	18.437963335699767	1.7167353639060094	-37.483781606791695	65.75574932597814	-2.527068298158732	0.0032292787944025836	0.04736275565123789	0.8966630785791173	0.05059203444564048	0.002152852529601722	91.23020907729946	1.2537457310502165	0.06539897992692881	0.7553239979939198	0.2898648646235007	0.8302274446795734	0.1422680412371134	0.38762886597938145	0.47010309278350515	78.49404834968527	51.26798421491966	82.6710042851773	0.3977379830348728	0.3308199811498586	0.2714420358152686	0.030166206257996712	0.0037414773408687364	0.003886298112712068
114.23929685766183	48.751480195691464	128.90406413244813	0.16005291005291006	0.2916666666666667	0.5482804232804233	12.01756084683922	0.5442222786819123	0.6804126326210329	0.30474909076921264	0.6878612716763006	0.1893063583815029	0.12283236994219653	0.03772889332103753	0.07969944839391187	0.017178930711578333	0.05454090263283948	0.10065056511014504	0.030012574110909983	381.8021384206825	-302.72434938720306	3.678729044073417	16.98087276919563	1.4905047095877455	-3.141081169135393	13.83733680339363	-1.4521931859566528	0.01067378252168112	0.05203468979319546	0.8592394929953302	0.06804536357571714	0.01000667111407605	89.56500274961775	1.1517760784270066	0.15769694535210843	0.7414023752032975	0.24667198285815958	0.798582059027571	0.09723160027008777	0.4159351789331533	0.48683322079675895	74.64969209874543	55.33232777262163	65.51575256763405	0.5065472088215024	0.259131633356306	0.2343211578221916	0.9119501082844391	0.005913486268783088	0.030532908722171077
104.92884798830518	55.664363819958744	114.15111311514943	0.2822429906542056	0.2457943925233645	0.4719626168224299	9.593669869287462	0.7983719968903884	0.8620346377724032	0.470334361588224	0.6339491916859122	0.21247113163972287	0.1535796766743649	0.05144142239793868	0.10169207089542566	0.02202943427732936	0.09226699486998509	0.15823847532385485	0.05242367571938017	136.51802720596038	-125.28241236951727	6.374344543311542	11.870361830812715	3.3118878098546345	-5.115428260415836	8.96047505825596	-2.668199917052464	0.04794520547945205	0.09197651663405088	0.7035225048923679	0.10176125244618395	0.0547945205479452	93.95307825806935	1.172606132823447	0.038120365907989326	0.7098644774141026	0.2812534886813183	0.7316044062300773	0.1984047856430708	0.3968095712861416	0.4047856430707876	71.44446429026793	50.93318825248312	69.4228901593918	0.4602870813397129	0.3569377990430622	0.18277511961722487	0.31533157152432423	0.006264072928195676	0.013385382710395554
103.29127313156903	49.98097111709624	109.14088044175057	0.234	0.325	0.441	3.3238716811701465	0.4912218990351769	0.40466994832324266	0.3874326499827198	0.579212916246216	0.30978809283551967	0.11099899091826437	0.029091938061799286	0.060455191759708184	0.01577605710278723	0.04897327559970283	0.060941493669903764	0.030436672443975063	51.83678775142988	-60.92029809767626	2.245584025387682	3.960745825893909	1.334379485161233	-1.9047309046173129	3.6637246265252026	-1.2462931451888914	0.0020222446916076846	0.01314459049544995	0.9544994944388271	0.0262891809908999	0.004044489383215369	62.584765407136686	1.18827198255494	0.1908157320773711	0.7919804251552676	0.2538278761897763	0.8222488093445244	0.10757409440175632	0.411635565312843	0.4807903402854007	88.19982147415854	48.57699216509357	88.2075217228934	0.35751840168243953	0.37960042060988436	0.2628811777076761	0.06621933252457322	0.004772223774771862	0.006404427198332131
96.3371335092008	43.055304303567056	101.90978116577811	0.2125	0.4954545454545455	0.29204545454545455	3.5425905734170984	0.5637576003050184	0.4933245512563833	0.40406101782088427	0.5945303210463734	0.25802615933412604	0.14744351961950058	0.03876751602218322	0.09109023072346652	0.01883421138369445	0.05707469798282677	0.06738140675677466	0.03497160940568091	49.613243525826704	-48.42341872082918	3.3020849201558584	5.096386608054459	1.8617465115875398	-2.6997384940295475	4.102188229701852	-1.6049748348779134	0.012687427912341407	0.05420991926182238	0.8500576701268743	0.06920415224913495	0.01384083044982699	63.074762337230034	1.1413298230852464	0.1811108687204258	0.748606267877574	0.2090979558228945	0.7598254124211764	0.0811764705882353	0.5047058823529412	0.41411764705882353	74.39666393840074	43.601381022811516	73.48260207383647	0.4197952218430034	0.3993174061433447	0.18088737201365188	0.02731300056749533	0.004055009266385415	0.0034564513264196653
94.47722741416504	44.192731252908516	92.42626377200821	0.23606889564336372	0.43566362715298884	0.3282674772036474	2.406895695368826	0.5876565047033144	0.5583975233721508	0.3562656477433333	0.6263982102908278	0.21364653243847875	0.1599552572706935	0.035709853470677906	0.06490561213045136	0.01775101121996321	0.05984323876800424	0.0684589551541264	0.03646395109489636	72.89116640811922	-16.374732113675293	3.3960859868961797	4.7241827255851545	2.0314030920864043	-2.949566140190285	2.7730523104017535	-2.1752290375658285	0.012232415902140673	0.07543323139653414	0.8103975535168195	0.0856269113149847	0.0163098878695209	78.71814210504913	1.2046026618582781	0.19769021739130435	0.7777196609935956	0.2370022486927922	0.7496842583254646	0.07274826789838337	0.5542725173210161	0.3729792147806005	78.87795621182526	46.358004802900595	83.08877288097531	0.3820803295571576	0.43460350154479915	0.18331616889804325	0.03125699921617557	0.003280815129774095	0.0033690054196800334
118.91789872581639	47.158139411866	137.070874327879	0.13656387665198239	0.2845814977973568	0.5788546255506608	15.885842753848472	0.7115891731235081	0.8767038843885924	0.5242900834097863	0.5484189723320159	0.2984189723320158	0.15316205533596838	0.036218373535287576	0.06089699847828396	0.019594601678516795	0.05486989924021679	0.06805151820287068	0.03323673732018258	2876.446630269396	-1792.5772879665005	24.037423975977305	192.2044205798443	2.1836450250612485	-21.266290107764604	130.3296496964778	-2.3513404161648506	0.00827966881324747	0.08095676172953081	0.8031278748850046	0.08463661453541858	0.022999080036798528	94.54370111774965	1.2068349788004318	0.2242681416168638	0.8991152965436081	0.24388180504308676	0.9653938965837732	0.07099143206854346	0.386780905752754	0.5422276621787026	80.3386971536399	46.15181933061926	75.06858282186245	0.44684684684684683	0.3036036036036036	0.24954954954954955	0.03455430508634199	0.003910514704395491	0.0038357414652835384
98.82173932194274	52.22293506592779	100.96004283249466	0.2744090441932169	0.28776978417266186	0.43782117163412126	4.53853886924392	0.6590918203046353	0.5749423686187658	0.5017617435122796	0.5449438202247191	0.27191011235955054	0.18314606741573033	0.04604285751484057	0.0954566912650745	0.025728064191060496	0.06689539985188464	0.1044587651733902	0.0425238417680328	70.8280415429778	-34.730226450033946	3.936449530377818	5.984787951889374	2.1164553957784644	-3.3771368814844753	4.390101056269795	-2.0793060946018147	0.02728226652675761	0.07030430220356768	0.7932843651626443	0.07030430220356768	0.03882476390346275	82.15464912764959	1.2158018362517313	0.11970794963794903	0.7888003763840681	0.25749520653624225	0.786320384741379	0.09468822170900693	0.48267898383371827	0.4226327944572748	78.68519746021482	45.46088962416787	81.83605489755706	0.3724066390041494	0.4118257261410788	0.2157676348547718	0.06155485358604958	0.00416980025874549	0.00486941825581424
100.87378174487617	51.91639571822734	109.52626607684108	0.2589928057553957	0.3062692702980473	0.434737923946557	2.7224162922415496	0.5883784369869307	0.5554399547934312	0.3559350292030537	0.6306306306306306	0.2072072072072072	0.16216216216216217	0.04154555259286605	0.08778893917741347	0.01792516612349887	0.06884713202813345	0.08509657203974667	0.04395417037729102	33.21735344125651	-35.10336924473557	3.6001641132833253	4.898262315181361	1.8548144287430524	-2.9415239013064296	3.7944613558772198	-1.9882335389559227	0.018848167539267015	0.05968586387434555	0.818848167539267	0.08167539267015707	0.020942408376963352	72.74433488966642	1.1303114807858976	0.12498707695485296	0.7097024819674347	0.23077806703182127	0.727038982960725	0.10427528675703858	0.5088633993743483	0.38686131386861317	86.35130079944057	52.309676200995895	82.31036509725476	0.38560687432867885	0.35553168635875404	0.2588614393125671	0.053488316481265334	0.005030622888239627	0.005038414126767868
100.92778873989741	47.31846756954915	111.00494440328129	0.25386313465783666	0.32339955849889623	0.4227373068432671	3.1476003776459485	0.6055012665092405	0.4882297805859341	0.4767192831009907	0.5406032482598608	0.2877030162412993	0.1716937354988399	0.03949237927435336	0.06612363755006116	0.02448002747944951	0.06206156633450762	0.06964118128261158	0.045575701068809316	34.14180763513368	-82.05153016483222	3.100458538406048	4.014244529167212	2.122832998649962	-2.7053383919645637	4.541921184302649	-1.7882075333278924	0.012263099219620958	0.054626532887402456	0.8662207357859532	0.054626532887402456	0.012263099219620958	69.73458723884535	1.1349779775834774	0.2190967832516904	0.7375364006307558	0.2192518857146078	0.7474813799431537	0.08548931383577053	0.5039370078740157	0.41057367829021374	90.256752907694	47.34226166405611	89.87912354536596	0.32060185185185186	0.4340277777777778	0.24537037037037038	0.06640783086353598	0.004944641864989111	0.005020446879286221
101.90722916616528	51.82860416015218	101.89287810145382	0.21586575133485889	0.39511823035850496	0.3890160183066362	6.087524053797911	0.4268772834857169	0.39579227127425115	0.3510054664681902	0.6759689922480621	0.2875968992248062	0.03643410852713178	0.029002798243243314	0.07829033983479998	0.014504385931566954	0.048760421758565625	0.08065130132007914	0.028716258258823374	95.13454670778934	-78.84740405184372	2.169449030773157	6.180203248535823	1.041952048130109	-1.9001049036521713	4.542729279144087	-1.0229271600862433	0.0023273855702094647	0.02094647013188518	0.9627618308766486	0.01008533747090768	0.003878975950349108	68.62951241201775	1.1222077093606337	0.013905738076431612	0.7343616802473941	0.24895003758829035	0.717261151202688	0.1117964533538936	0.4726291441788743	0.4155744024672321	79.69818346546958	49.740947484451745	79.4432552442818	0.3938223938223938	0.3637065637065637	0.24247104247104248	0.06759437846448475	0.0055454077531189505	0.007119812425945036
91.22369995304379	51.246519508425465	83.49351702489679	0.28945074106364427	0.39145597210113336	0.3190932868352223	4.5030154226024495	0.4451253771240397	0.35397302847666795	0.4001392379563771	0.6019417475728155	0.3609885260370697	0.037069726390114736	0.029662638522276227	0.07780844258671467	0.0160470839893325	0.05010658698393478	0.06775091878901494	0.03518940267778044	64.14077282067666	-42.5748540888485	2.0714782235980858	4.123331832391429	1.1161454212192845	-1.8751300508018847	3.065071931545797	-1.1172041801085004	0.007922535211267605	0.022007042253521125	0.9401408450704225	0.022887323943661973	0.007042253521126761	62.61587166887478	1.1126571852369236	0.08289966138980527	0.6843221973718839	0.24572435689369634	0.6346899376643177	0.13298337707786526	0.5083114610673666	0.35870516185476814	78.49904852737747	46.58023446197177	76.30995038253451	0.38380281690140844	0.397887323943662	0.21830985915492956	0.05535341001239219	0.004920682444772034	0.005942282021049901
105.19137357298317	53.5191363385603	104.0839876444096	0.23448275862068965	0.3192118226600985	0.4463054187192118	2.411131487839328	0.4925494802021835	0.34712597743913315	0.4404583150956066	0.543026706231454	0.3827893175074184	0.07418397626112759	0.028300040975469818	0.08133640664109917	0.017760379453844517	0.05064632846444792	0.06329545765948666	0.03960337323402269	25.14250553666308	-30.858338752646212	1.7968940799844026	2.3344636773847274	1.2254107772450338	-1.730172134141091	2.1566615734170593	-1.2196326014599017	0.000992063492063492	0.01488095238095238	0.9712301587301587	0.010912698412698412	0.001984126984126984	61.18602289094313	1.2020414706361584	0.13285621045470625	0.7628431852439804	0.27181129001673865	0.7384195698785427	0.10412147505422993	0.4891540130151844	0.4067245119305857	96.27282947715165	43.877952117072205	100.00797980144137	0.22256410256410256	0.49333333333333335	0.2841025641025641	0.025079872407968908	0.0032744729652178107	0.002761624694427383
108.93883888260612	57.29627386928703	118.19728681674626	0.2401129943502825	0.2617702448210923	0.4981167608286252	14.225856740456795	0.6735446787181079	0.6976675091557536	0.5308528362247024	0.4955223880597015	0.3044776119402985	0.2	0.04332239017552583	0.10901422205977986	0.02016019582000067	0.07077679433310262	0.10295098646497396	0.046149048483112805	3246.109767197293	-564.1477882160775	10.641986712962122	147.57687825822424	2.3606541930810345	-5.096151144620379	26.74620675607709	-2.2142609944539364	0.008737864077669903	0.06407766990291262	0.8485436893203884	0.06699029126213592	0.011650485436893204	83.74014159914832	1.2776006116624954	0.062250508520528665	0.7958810378131074	0.3059712188568204	0.8304229214732091	0.16587677725118483	0.44549763033175355	0.3886255924170616	93.73734100987127	48.32219929224842	98.66446135239426	0.29838709677419356	0.40524193548387094	0.2963709677419355	0.0500999001995014	0.005321274377503254	0.005757994063898706
108.87557657483148	52.22085497904224	109.78859416653104	0.20438683948155534	0.32801595214356927	0.4675972083748754	24.377456918785917	1.5754328220921514	4.145963540527184	0.46818546775645464	0.5717439293598234	0.30353200883002207	0.12472406181015452	0.12009158587368043	0.34681562955599726	0.02069172237812117	0.14122190166515372	0.3854249362263307	0.047746261830870385	388.7063313361435	-384.86238019533965	32.13267073679508	85.71846555978418	1.863548062455672	-26.4895692423012	77.89811827376235	-1.5674316212037809	0.010309278350515464	0.037800687285223365	0.9095074455899198	0.030927835051546393	0.011454753722794959	193.4091393993079	1.2831281986171712	0.14104559352638035	0.7676127243961103	0.2633856488592692	0.7994553826478539	0.11995637949836423	0.42857142857142855	0.4514721919302072	89.83315324633965	48.46323103783199	99.70285723285238	0.29411764705882354	0.4324045407636739	0.27347781217750256	0.8728224332589075	0.052450564518089444	0.17983906158070037
102.07782919820725	55.46950165820932	106.74681222462488	0.27718832891246686	0.27586206896551724	0.4469496021220159	2.8730597207914186	0.6579902974168521	0.4595944115545004	0.6033834224999433	0.4513888888888889	0.3375	0.2111111111111111	0.03953901765750166	0.08481965519148096	0.0273708569027972	0.06364731624971871	0.07752336145170581	0.05010955521584759	31.511589070910503	-41.38472189420728	2.875555732706052	2.8180053957016407	2.31194562101956	-2.3224589367869455	2.6217446688903854	-1.8451864422363233	0.0	0.04533333333333334	0.884	0.06533333333333333	0.005333333333333333	60.80525455810112	1.1700635407900748	0.18994444163912957	0.7586708572819062	0.2689060571080672	0.7506729059512698	0.11602209944751381	0.42679558011049723	0.457182320441989	88.2839743040363	42.062911134723905	90.78482460299186	0.24556616643929058	0.5470668485675307	0.2073669849931787	0.032817678162843866	0.00418227950259324	0.003659171157336138
100.52203661991538	51.62246670062098	108.8726663090846	0.2656826568265683	0.29428044280442806	0.44003690036900367	5.067918650265038	0.5530749707965182	0.5020097898176511	0.4022569004303202	0.6003861003861004	0.27123552123552125	0.12837837837837837	0.037792235372551906	0.08943936061487755	0.01771941680773539	0.07104975879801366	0.2643382667653426	0.03632773037776715	63.606304179877846	-48.497913806907796	2.895645428151214	5.604539789397882	1.5848021343777094	-2.2201687661906386	3.836772291885063	-1.4947291085299432	0.0018726591760299626	0.028089887640449437	0.9185393258426966	0.047752808988764044	0.003745318352059925	70.29939111232714	1.3049859708590548	0.07993914236166298	0.733830916261369	0.27992841495894116	0.747498048615167	0.16649848637739656	0.41977800201816345	0.41372351160444	84.50086180454998	46.62108189785556	80.95405963651159	0.35450236966824644	0.4056872037914692	0.23981042654028437	0.07213875518748572	0.0051496565921729034	0.006751049966415056
84.59146700508802	51.80026585838635	85.21459057772975	0.3541666666666667	0.3475877192982456	0.2982456140350877	3.230883102055338	0.5250446936374422	0.44868883670231996	0.397142730260216	0.5853107344632769	0.280225988700565	0.1344632768361582	0.031174856069605166	0.04693623549727986	0.016409239315112283	0.05009434861472542	0.06132948630238148	0.03344816216439017	38.781867907595675	-176.31594727624702	3.0083526016230775	4.411328591001801	1.7575897647722716	-2.5117656923252247	8.189638488158376	-1.4047293969153545	0.006659267480577136	0.03440621531631521	0.8890122086570478	0.06437291897891231	0.005549389567147614	56.12987549421698	1.130525790362588	0.22891548905814132	0.667849262628633	0.23283772375750417	0.6309816815413812	0.12777777777777777	0.5366666666666666	0.33555555555555555	70.61086677918206	41.64451123037906	67.33217299005683	0.43578485181119647	0.43688254665203075	0.12733260153677278	0.01987460691435179	0.003494983107167883	0.00262808579409791
73.56778956704501	48.86789696151152	67.61986078645631	0.4178470254957507	0.37110481586402266	0.21104815864022664	4.137014672515035	0.6046226008260561	0.5002421176390596	0.479617299356766	0.5552193645990923	0.31316187594553707	0.13161875945537066	0.048565795258447404	0.0959156219390531	0.027218372304433053	0.06678603707219555	0.07378647086411877	0.04324940163448057	111.60735537051212	-43.806632760110595	4.273833939901941	7.752307095658076	2.7150876564197115	-3.4778816823895276	4.43105339626946	-2.1923386170284203	0.01878612716763006	0.08526011560693642	0.7745664739884393	0.0968208092485549	0.024566473988439308	49.78178639870397	1.1192708823487703	0.10849845502838905	0.5986332563621718	0.19185619969735693	0.5690590073360666	0.14793741109530584	0.7069701280227596	0.14509246088193456	60.78231006559867	45.507470830675125	48.861309564374906	0.5803698435277382	0.29445234708392604	0.1251778093883357	0.036837480912787726	0.0042754264482391495	0.003936844051318064
80.49836328141657	46.846930299313826	80.32641044717917	0.38642297650130547	0.39033942558746737	0.22323759791122716	4.640923488260189	0.8323584167579907	0.7005221333706676	0.642416074439621	0.4878048780487805	0.2942073170731707	0.21798780487804878	0.06305845212238088	0.10621314903233949	0.035684093009306236	0.0968979383170143	0.13753464343981234	0.06381873358627595	144.91139730442111	-68.05488750816536	7.340077073958284	11.713349386234242	4.0839234058902685	-5.898742891443377	8.900834774479057	-3.2499343001092016	0.04888268156424581	0.11871508379888268	0.6550279329608939	0.10754189944134078	0.06983240223463687	74.43581876448394	1.1544164668034465	0.03797887026508298	0.6301362979294984	0.22474924224869355	0.6105164030424723	0.16447368421052633	0.6052631578947368	0.23026315789473684	69.88532405676044	45.91167687521588	67.52727897265223	0.44021024967148487	0.3902759526938239	0.16951379763469118	0.05431390245600108	0.0061317805100949115	0.006033064419849294
87.69112277961126	51.89146455784438	88.40451168935562	0.34151785714285715	0.37723214285714285	0.28125	3.0215485443636476	0.6276707423396111	0.5116443350791406	0.4830198112604108	0.5569007263922519	0.2929782082324455	0.15012106537530268	0.04854631033581808	0.08781550483444744	0.026530526035660248	0.07340984917422023	0.08445798352601708	0.053145133752593776	49.13061326539271	-28.276310126739588	3.9746531771409903	5.509725367263448	2.509484257014962	-3.2786305157535156	3.4678825460583838	-2.370785574050127	0.019296254256526674	0.09648127128263337	0.775255391600454	0.09194097616345062	0.0170261066969353	66.00599962080739	1.2151453741522324	0.043396131486540264	0.6325988029966281	0.24387237439436327	0.6197339382635203	0.1676168757126568	0.5746864310148233	0.2576966932725199	71.0277940264659	42.85274112723959	68.87706899258407	0.4245810055865922	0.4145251396648045	0.16089385474860335	0.0272213151776324	0.0045495819958041896	0.003746387787294201
93.9181239740802	51.93733229636671	93.08632223082122	0.33151581243184297	0.302071973827699	0.366412213740458	7.5917666346457615	0.6734714533659559	0.7458150668374621	0.41871918154991233	0.6196319018404908	0.2343558282208589	0.1460122699386503	0.05370547900118648	0.0994845749743581	0.026406975489539804	0.0852699843182174	0.16192781334076894	0.04753924527776368	105.49721653584886	-118.35107065557064	5.929965587596193	9.3235316659238	3.7813258549259663	-4.496875744946636	9.081355947244834	-2.0104520116167883	0.035107587768969425	0.08040770101925254	0.7123442808607021	0.1291053227633069	0.04303510758776897	75.88908816422261	1.1836082068086369	0.06620883592039134	0.6550602052986758	0.2564814088663701	0.6434768570509621	0.19666666666666666	0.47555555555555556	0.3277777777777778	71.23882311214761	47.57106293197536	66.09069397380483	0.43400447427293065	0.39038031319910516	0.1756152125279642	0.08085171612278863	0.006092041864098093	0.007660595059444983
[truncated: 35 more columns]
