# Supplementary material for: Feasibility of Using Microsoft Kinect to Assess Upper Limb Movement in Type III Spinal Muscular Atrophy Patients
Source: PLoS One. 2017 Jan 25;12(1):e0170472. doi: 10.1371/journal.pone.0170472 (PMC5266257; doi:10.1371/journal.pone.0170472)
Supplement: S1 Dataset — (ZIP) [file pone.0170472.s003.zip › S1_Dataset/README_file_formats.txt]

This file describes the file formats used by the Roche SMART application

Three types of files are described here:
1. log files
2. raw data files
3. feature file


1. log files
These log files record the actions of the user in relationship to the objects on screen.

Log file name format:
example:
  log_1001_2014.01.14_08.36.14.txt
where 1001 is the subject id, and the rest the time when the log started.
The corresponding raw data file name is the same as the log file without prefix log_,
in this example 1001_2014.01.14_08.36.14.txt

Log file contents:
Most of the lines are for debugging purposes.
The lines of interest for data analysis are:

08:39:28	1389685168736	Object 0 timed out!
...
08:39:28	1389685168736	Object 1 appeared!
...
08:39:31	1389685171127	Object 1 reached by right hand!
...
08:39:34	1389685174723	Object 1 placed correctly!
...
08:40:52	1389685252349	Object 13 appeared!
...
08:41:03	1389685263724	Object 13 timed out!
...
08:44:28	1389685468690	Game Finished ------------------------------


2. raw data files
raw data files contain the 3D coordinates of selected body points (head, neck, right hand, etc.),
about 16 times per second.

Raw data file name format:
example:
  1001_2014.01.14_08.36.14.txt
where 1001 is the subject id, and the rest is the time when data recording started.
The corresponding log file name is the same as the data file with prefix log_,
in this example log_1001_2014.01.14_08.36.14.txt

Raw data file contents:
Columns used:
Time               e.g.  08:43:13       (local time)
currentTimeMillis  e.g.  1389685393142 (= 14 Jan 2014 07:43:13 UTC)
Head-X             e.g.   33
Head-Y             e.g.  252
Head-Z             e.g. 1815   -- Head distance from Kinect in cm
Neck-X
Neck-Y
Neck-Z
RightShoulder-X
RightShoulder-Y
RightShoulder-Z
RightElbow-X
RightElbow-Y
RightElbow-Z
RightHand-X
RightHand-Y
RightHand-Z
LeftShoulder-X
LeftShoulder-Y
LeftShoulder-Z
LeftElbow-X
LeftElbow-Y
LeftElbow-Z
LeftHand-X
LeftHand-Y
LeftHand-Z
Torso-X
Torso-Y
Torso-Z


3. Feature file
By joining raw data file and log files it is possible to derive features. The file name is
full_features_class.txt.
It contains one line per log file/raw data file pair, i.e. one line per game played by a subject.
Column 'name' connects to the log file/raw data file, for example
name '1001_2014.01.14_08.36' is computed from log file log_1001_2014.01.14_08.36.14.txt and raw data file 1001_2014.01.14_08.36.14.txt.

Columns used:
name      e.g. 1001_2014.01.14_08.36
class     values occuring: SMA, Control
elbow_angle_mean
elbow_angle_std
elbow_angle_median
elbow_angle_num_0-60
elbow_angle_num_60-120
elbow_angle_num_12-180
velocity_max
velocity_mean
velocity_std
velocity_median
velocity_num_0-0.5
velocity_num_0.5-1.0
velocity_num_1.0-2
polar_velocity_mean
polar_velocity_std
polar_velocity_median
azimuth_velocity_mean
azimuth_velocity_std
azimuth_velocity_median
acceleration_max
acceleration_min
acceleration_pos_mean
acceleration_pos_std
acceleration_pos_median
acceleration_neg_mean
acceleration_neg_std
acceleration_neg_median
acceleration_num_-10
acceleration_num_-10--5
acceleration_num_-5-5
acceleration_num_5-10
acceleration_num_10-
hand_path_length
hand-shoulder_max
hand-shoulder_min
hand-shoulder_mean
hand-shoulder_std
hand-shoulder_median
hand-shoulder_num_0-0.4
hand-shoulder_num_0.4-0.8
hand-shoulder_num_0.8-1.2
lifting_angle_mean
lifting_angle_std
lifting_angle_median
lifting_angle_num_0-60
lifting_angle_num_60-120
lifting_angle_num_120-180
shoulder_max
shoulder_mean
shoulder_std
shoulder_median
shoulder_num_0-0.001
shoulder_num_0.001-0.003
shoulder_num_0.003-
trunk_max
trunk_mean
trunk_std
trunk_median
trunk_num_0-0.002
trunk_num_0.002-0.005
trunk_num_0.005-
head_max
head_mean
head_std
head_median
head_num_0-0.001
head_num_0.001-0.003
head_num_0.003-
neck_max
neck_mean
neck_std
neck_median
neck_num_0-0.001
neck_num_0.001-0.003
neck_num_0.003-
torso_max
torso_mean
torso_std
torso_median
torso_num_0-0.001
torso_num_0.001-0.003
torso_num_0.003-
reachable_area
