# Supplementary material for: Feasibility of Using Microsoft Kinect to Assess Upper Limb Movement in Type III Spinal Muscular Atrophy Patients
Source: PLoS One. 2017 Jan 25;12(1):e0170472. doi: 10.1371/journal.pone.0170472 (PMC5266257; doi:10.1371/journal.pone.0170472)
Supplement: S1 Dataset — (ZIP) [file pone.0170472.s003.zip › S1_Dataset/time_class.xlsx]

## Sheet: time_class
subject	date	time	class	visit
1001	2014.01.14_08.36	75548	SMA	1
1001	2014.04.08_08.38	76506	SMA	2
1001	2014.07.28_12.36	72001	SMA	3
1001	2015.02.13_12.42	86518	SMA	4
1002	2014.01.14_09.06	45604	SMA	1
1002	2014.04.08_09.42	41742	SMA	2
1002	2014.07.01_08.54	54526	SMA	3
1002	2015.02.06_10.41	47965	SMA	4
1003	2014.01.14_10.24	57744	SMA	1
1003	2014.04.08_10.57	47356	SMA	2
1003	2014.07.01_10.18	38176	SMA	3
1003	2015.02.13_12.00	45390	SMA	4
1004	2014.01.14_11.44	52610	SMA	1
1004	2014.04.08_11.51	50425	SMA	2
1004	2014.07.01_11.27	48473	SMA	3
1004	2015.01.23_13.05	52304	SMA	4
1005	2014.02.04_08.31	62173	SMA	1
1005	2014.05.06_08.43	50724	SMA	2
1005	2014.07.17_08.02	45563	SMA	3
1006	2014.02.04_09.36	47480	SMA	1
1006	2014.05.06_09.19	62790	SMA	2
1006	2014.07.17_10.36	51487	SMA	3
1006	2015.01.05_16.34	58715	SMA	4
1007	2014.02.04_10.24	52294	SMA	1
1007	2014.05.06_10.24	65535	SMA	2
1007	2014.07.17_11.34	57523	SMA	3
1007	2015.01.23_11.56	65092	SMA	4
1008	2014.02.04_11.24	39735	SMA	1
1008	2014.05.06_12.20	64727	SMA	2
1008	2014.07.17_09.31	40750	SMA	3
1008	2015.02.13_11.31	62795	SMA	4
1009	2014.02.18_08.25	77106	SMA	1
1009	2014.05.13_08.25	57656	SMA	2
1009	2014.08.05_08.53	91966	SMA	3
1009	2015.01.23_10.52	80000	SMA	4
1010	2014.02.18_09.22	64608	SMA	1
1010	2014.05.13_09.59	80679	SMA	2
1010	2014.08.05_09.46	77202	SMA	3
1010	2015.02.06_12.40	60391	SMA	4
1011	2014.02.18_10.30	49488	SMA	1
1011	2014.05.13_10.35	59067	SMA	2
1011	2014.08.05_11.53	43244	SMA	3
1012	2014.02.18_11.35	62519	SMA	1
1012	2014.08.05_11.03	51904	SMA	3
1013	2014.02.25_10.07	68468	SMA	1
1013	2014.05.20_09.38	58927	SMA	2
1013	2014.08.12_09.58	52904	SMA	3
1014	2014.02.25_10.23	66552	SMA	1
1014	2014.05.20_10.27	57464	SMA	2
1014	2014.08.12_10.43	76336	SMA	3
1014	2015.02.06_11.47	55510	SMA	4
1015	2014.02.25_08.49	47553	SMA	1
1015	2014.05.20_11.54	65725	SMA	2
1015	2014.08.12_12.07	59119	SMA	3
1015	2015.02.27_10.52	58014	SMA	4
1016	2014.03.21_10.51	43143	SMA	1
1016	2014.06.06_13.21	51694	SMA	2
1016	2015.02.27_11.35	48762	SMA	4
1017	2014.03.21_09.13	75166	SMA	1
1017	2014.06.05_18.49	61544	SMA	2
1017	2014.09.12_09.28	60159	SMA	3
1017	2015.02.27_12.59	66862	SMA	4
1018	2014.03.25_11.27	43728	SMA	1
1018	2014.06.06_15.45	48314	SMA	2
1018	2014.09.12_11.31	43470	SMA	3
1018	2015.03.20_11.51	42326	SMA	4
1019	2014.03.25_09.06	45039	SMA	1
1019	2014.06.06_14.16	48938	SMA	2
1019	2014.09.12_10.53	60825	SMA	3
1019	2015.03.20_12.51	61910	SMA	4
1020	2014.02.14_08.19	48869	Control	1
1020	2014.02.14_08.26	49053	Control	1
1020	2014.02.14_08.32	44200	Control	1
1020	2014.08.07_09.00	56655	Control	3
1020	2014.08.07_10.21	53523	Control	3
1020	2015.03.03_10.47	56459	Control	4
1020	2015.03.03_12.16	56265	Control	4
1021	2014.02.14_10.02	63050	Control	1
1021	2014.02.14_10.08	53579	Control	1
1021	2014.05.16_11.06	55741	Control	2
1021	2014.05.16_12.48	90104	Control	2
1021	2014.08.07_09.33	41063	Control	3
1021	2014.08.07_11.26	42423	Control	3
1021	2015.03.03_12.00	45045	Control	4
1021	2015.03.03_13.23	41221	Control	4
1022	2014.02.14_11.42	55914	Control	1
1022	2014.02.14_11.49	64271	Control	1
1022	2014.02.14_11.52	77052	Control	1
1022	2014.05.16_10.12	59216	Control	2
1022	2014.05.16_11.19	61761	Control	2
1022	2014.08.07_10.40	66870	Control	3
1022	2014.08.07_12.25	51750	Control	3
1022	2015.03.03_15.41	54782	Control	4
1022	2015.03.03_16.46	69939	Control	4
1023	2014.03.05_10.23	64931	Control	1
1023	2014.05.27_10.46	64870	Control	2
1023	2014.05.27_10.49	57956	Control	2
1023	2014.08.19_08.32	56952	Control	3
1023	2014.08.19_10.38	49497	Control	3
1023	2015.02.24_14.24	59922	Control	4
1023	2015.02.24_15.41	45779	Control	4
1024	2014.02.19_14.58	56933	Control	1
1024	2014.05.07_13.24	90146	Control	2
1024	2015.03.19_19.19	55231	Control	4
1025	2014.03.05_12.37	59050	Control	1
1025	2014.05.27_13.09	77767	Control	2
1025	2014.08.19_12.00	68155	Control	3
1025	2014.08.19_13.05	53901	Control	3
1025	2015.02.24_13.39	61591	Control	4
1026	2014.03.05_13.20	56488	Control	1
1026	2014.05.27_10.07	60467	Control	2
1026	2014.05.27_11.56	66599	Control	2
1026	2014.08.19_10.32	61956	Control	3
1026	2014.08.19_11.48	50932	Control	3
1026	2015.02.24_13.26	59528	Control	4
1026	2015.02.24_14.42	73898	Control	4
1027	2014.04.15_08.32	51486	Control	1
1027	2014.07.10_08.09	60205	Control	2
1027	2014.07.14_15.56	50017	Control	2
1027	2014.07.14_17.53	47904	Control	2
1027	2014.09.26_08.49	48235	Control	3
1027	2014.09.26_10.01	72162	Control	3
1027	2015.04.14_14.56	55626	Control	4
1027	2015.04.14_16.14	48755	Control	4
1028	2014.04.15_09.31	70314	Control	1
1028	2014.07.10_11.26	65095	Control	2
1028	2014.07.10_13.07	76495	Control	2
1028	2014.09.26_09.38	75407	Control	3
1028	2014.09.26_11.12	59385	Control	3
1028	2015.05.11_17.16	65257	Control	4
1028	2015.05.11_18.35	80933	Control	4
1029	2014.04.15_10.38	58237	Control	1
1029	2014.04.15_10.42	50242	Control	1
1029	2014.07.10_10.19	52916	Control	2
1029	2014.07.10_11.54	45414	Control	2
1029	2014.09.26_10.39	53593	Control	3
1029	2014.09.26_12.10	53256	Control	3
1030	2014.04.15_11.46	54123	Control	1
1030	2014.07.10_09.35	41842	Control	2
1030	2014.07.10_10.22	39075	Control	2
1030	2014.09.26_11.56	47703	Control	3
1030	2014.09.26_13.07	46745	Control	3
1031	2014.05.16_11.11	79405	Control	1
1031	2014.05.16_12.23	57715	Control	1
1031	2014.07.01_09.37	60927	Control	2
1031	2014.09.19_10.05	83613	Control	3
1031	2014.09.19_12.18	93708	Control	3
1031	2015.06.09_12.42	58657	Control	4
1032	2014.07.04_12.51	73388	Control	1
1032	2014.09.19_12.54	77600	Control	2
1032	2014.09.19_14.15	62214	Control	2
1032	2014.12.19_14.05	80460	Control	3
1032	2014.12.19_15.09	48604	Control	3
1033	2014.07.04_11.19	58477	Control	1
1033	2014.09.19_09.46	68578	Control	2
1033	2014.09.19_11.18	73455	Control	2
1033	2014.12.19_14.54	65100	Control	3
1033	2014.12.19_16.27	62505	Control	3
1033	2015.06.24_07.57	71758	Control	4
1033	2015.06.24_09.06	50841	Control	4
1034	2014.06.27_14.52	61232	Control	1
1034	2014.06.27_16.20	57030	Control	1
1034	2014.09.22_16.55	72313	Control	2
1034	2014.09.22_18.15	58160	Control	2
1034	2014.12.15_15.27	52911	Control	3
1034	2014.12.15_17.48	67468	Control	3
1034	2015.06.15_16.47	54442	Control	4
1034	2015.06.15_18.20	49990	Control	4
1035	2014.06.27_13.06	62476	Control	1
1035	2014.06.27_14.44	56277	Control	1
1035	2014.09.18_17.43	64069	Control	2
1035	2014.09.18_19.08	53890	Control	2
1035	2014.12.04_19.06	53702	Control	3
1035	2014.12.11_18.09	57913	Control	3
1035	2015.07.09_09.16	71642	Control	4
1035	2015.07.09_10.21	64057	Control	4
1037	2014.07.04_10.12	61241	Control	1
1037	2014.09.19_11.40	53713	Control	2
1037	2014.09.19_13.20	59442	Control	2
1037	2014.12.19_12.40	63789	Control	3
1037	2014.12.19_13.57	59527	Control	3
1037	2015.06.12_15.43	59520	Control	4
1037	2015.06.12_17.04	55297	Control	4
1038	2014.06.27_15.45	80636	Control	1
1038	2014.06.27_17.19	70371	Control	1
1038	2014.09.19_17.02	61996	Control	2
1038	2014.09.19_19.03	62645	Control	2
1038	2014.12.11_17.45	61412	Control	3
1038	2014.12.11_19.07	45837	Control	3
1039	2014.07.03_14.02	66479	Control	1
1039	2014.07.03_15.28	55714	Control	1
1039	2014.12.18_17.45	45995	Control	2
1039	2014.12.18_17.48	42701	Control	2
1039	2014.12.18_19.16	46598	Control	2
1039	2015.06.09_12.17	54492	Control	3
1039	2015.06.09_13.24	51876	Control	3
